# Supplementary material for: Proteomic and Metabolomic Analysis of the Neuroprotective Effects of Lycium Ruthenicum Polyphenols in Diabetic Peripheral Neuropathy Mice
Source: Food Sci Nutr. 2025 May 1;13(5):e70209. doi: 10.1002/fsn3.70209 (PMC12045932; doi:10.1002/fsn3.70209)
Supplement: Supplementary file 1 — Table S1. GO enrichment analyses table of DPN and NC groups. [file FSN3-13-e70209-s001.xlsx]

## Sheet: Supplementary Table 1(GO-DPN)
Protein Number	GO ID	GO Description	GO Term(Level1)	Ratio_in_study	Ratio_in_pop	Pvalue_uncorrected	Pvalue_corrected
12	GO:0055008	cardiac muscle tissue morphogenesis	BP	12/619	20/5610	1.60623e-07	0.000150343
22	GO:0045214	sarcomere organization	BP	22/619	35/5610	2.16744e-07	0.000101436
13	GO:0060415	muscle tissue morphogenesis	BP	13/619	24/5610	2.50402e-07	7.81255e-05
18	GO:0060048	cardiac muscle contraction	BP	18/619	32/5610	3.48052e-07	5.42961e-05
45	GO:0006936	muscle contraction	BP	45/619	99/5610	4.43367e-07	5.18739e-05
27	GO:0006941	striated muscle contraction	BP	27/619	56/5610	8.92437e-07	6.96101e-05
51	GO:0044057	regulation of system process	BP	51/619	195/5610	9.99571e-07	7.19691e-05
25	GO:0006937	regulation of muscle contraction	BP	25/619	71/5610	1.00254e-06	6.7027e-05
30	GO:0031032	actomyosin structure organization	BP	30/619	71/5610	1.00254e-06	6.7027e-05
9	GO:0010830	regulation of myotube differentiation	BP	9/619	13/5610	1.08976e-06	6.00008e-05
31	GO:0090257	regulation of muscle system process	BP	31/619	103/5610	1.10682e-06	5.75547e-05
7	GO:0015669	gas transport	BP	7/619	8/5610	1.39765e-06	6.22953e-05
7	GO:0014819	regulation of skeletal muscle contraction	BP	7/619	8/5610	1.39765e-06	6.22953e-05
50	GO:0003012	muscle system process	BP	50/619	118/5610	1.64939e-06	6.43261e-05
17	GO:0055001	muscle cell development	BP	17/619	44/5610	1.67463e-06	6.26982e-05
146	GO:0051239	regulation of multicellular organismal process	BP	146/619	897/5610	2.97448e-06	7.13876e-05
84	GO:0003008	system process	BP	84/619	438/5610	3.30257e-06	7.18884e-05
147	GO:0032501	multicellular organismal process	BP	147/619	942/5610	4.64002e-06	8.04271e-05
177	GO:0048856	anatomical structure development	BP	177/619	1170/5610	6.00899e-06	9.07164e-05
12	GO:0003009	skeletal muscle contraction	BP	12/619	27/5610	1.06444e-05	0.000142331
250	GO:0032502	developmental process	BP	250/619	1812/5610	1.16663e-05	0.000149584
256	GO:0050896	response to stimulus	BP	256/619	1873/5610	1.38242e-05	0.000170256
5	GO:0035995	detection of muscle stretch	BP	5/619	5/5610	1.61206e-05	0.000195959
5	GO:0007512	adult heart development	BP	5/619	5/5610	1.61206e-05	0.000195959
14	GO:0061061	muscle structure development	BP	14/619	37/5610	1.8579e-05	0.000209517
109	GO:0009605	response to external stimulus	BP	109/619	678/5610	1.97554e-05	0.000220132
31	GO:0009617	response to bacterium	BP	31/619	132/5610	3.15562e-05	0.000331872
38	GO:0009888	tissue development	BP	38/619	177/5610	4.21288e-05	0.000428615
7	GO:0035634	response to stilbenoid	BP	7/619	11/5610	4.26939e-05	0.000429694
9	GO:0030239	myofibril assembly	BP	9/619	18/5610	4.4384e-05	0.000437299
11	GO:0051153	regulation of striated muscle cell differentiation	BP	11/619	27/5610	6.69774e-05	0.000608649
20	GO:0006959	humoral immune response	BP	20/619	73/5610	7.93889e-05	0.000707695
5	GO:0055003	cardiac myofibril assembly	BP	5/619	6/5610	8.78937e-05	0.000776118
5	GO:0019755	one-carbon compound transport	BP	5/619	6/5610	8.78937e-05	0.000776118
5	GO:0015670	carbon dioxide transport	BP	5/619	6/5610	8.78937e-05	0.000776118
50	GO:0006955	immune response	BP	50/619	265/5610	0.000113812	0.000934459
44	GO:0030036	actin cytoskeleton organization	BP	44/619	225/5610	0.00011976	0.000974741
20	GO:0046890	regulation of lipid biosynthetic process	BP	20/619	75/5610	0.000119876	0.000967274
48	GO:0030029	actin filament-based process	BP	48/619	254/5610	0.00013237	0.00105896
4	GO:0014724	regulation of twitch skeletal muscle contraction	BP	4/619	4/5610	0.000146946	0.00114618
4	GO:0030240	skeletal muscle thin filament assembly	BP	4/619	4/5610	0.000146946	0.00114618
13	GO:0051606	detection of stimulus	BP	13/619	39/5610	0.000168719	0.00127355
17	GO:0008016	regulation of heart contraction	BP	17/619	60/5610	0.000172809	0.001294
7	GO:0055010	ventricular cardiac muscle tissue morphogenesis	BP	7/619	13/5610	0.000181873	0.00135105
8	GO:0050982	detection of mechanical stimulus	BP	8/619	17/5610	0.000205845	0.00150524
14	GO:0051147	regulation of muscle cell differentiation	BP	14/619	45/5610	0.000219012	0.00157689
25	GO:0002252	immune effector process	BP	25/619	107/5610	0.000231353	0.00162817
5	GO:0030049	muscle filament sliding	BP	5/619	7/5610	0.000279622	0.00191041
12	GO:0006942	regulation of striated muscle contraction	BP	12/619	36/5610	0.00030003	0.00202034
70	GO:0043207	response to external biotic stimulus	BP	70/619	422/5610	0.000349523	0.00233681
29	GO:0006954	inflammatory response	BP	29/619	135/5610	0.000389843	0.0025517
12	GO:0001906	cell killing	BP	12/619	37/5610	0.000400263	0.00260171
72	GO:0007010	cytoskeleton organization	BP	72/619	441/5610	0.000461904	0.0029411
6	GO:0032653	regulation of interleukin-10 production	BP	6/619	11/5610	0.000499747	0.00316056
19	GO:1903522	regulation of blood circulation	BP	19/619	75/5610	0.000509384	0.00319989
10	GO:0009581	detection of external stimulus	BP	10/619	28/5610	0.000512131	0.0031957
10	GO:0009582	detection of abiotic stimulus	BP	10/619	28/5610	0.000512131	0.0031957
70	GO:0009607	response to biotic stimulus	BP	70/619	429/5610	0.000535395	0.00329691
7	GO:0035994	response to muscle stretch	BP	7/619	15/5610	0.00055912	0.00339829
7	GO:0043500	muscle adaptation	BP	7/619	15/5610	0.00055912	0.00339829
7	GO:0003300	cardiac muscle hypertrophy	BP	7/619	15/5610	0.00055912	0.00339829
20	GO:0009612	response to mechanical stimulus	BP	20/619	83/5610	0.000577795	0.00344469
4	GO:1900003	regulation of serine-type endopeptidase activity	BP	4/619	5/5610	0.000670248	0.00397059
4	GO:0031034	myosin filament assembly	BP	4/619	5/5610	0.000670248	0.00397059
4	GO:0031033	myosin filament organization	BP	4/619	5/5610	0.000670248	0.00397059
4	GO:1902571	regulation of serine-type peptidase activity	BP	4/619	5/5610	0.000670248	0.00397059
5	GO:0033275	actin-myosin filament sliding	BP	5/619	8/5610	0.000677963	0.00391712
5	GO:0090279	regulation of calcium ion import	BP	5/619	8/5610	0.000677963	0.00391712
20	GO:0007507	heart development	BP	20/619	85/5610	0.000768009	0.00433046
18	GO:0060249	anatomical structure homeostasis	BP	18/619	72/5610	0.000821006	0.00454711
7	GO:0014896	muscle hypertrophy	BP	7/619	16/5610	0.000900234	0.00487063
7	GO:0014897	striated muscle hypertrophy	BP	7/619	16/5610	0.000900234	0.00487063
6	GO:0014888	striated muscle adaptation	BP	6/619	12/5610	0.000906761	0.00482232
9	GO:0007519	skeletal muscle tissue development	BP	9/619	25/5610	0.000914563	0.00480916
10	GO:0006958	complement activation, classical pathway	BP	10/619	30/5610	0.00095559	0.00488761
24	GO:0045229	external encapsulating structure organization	BP	24/619	110/5610	0.000974487	0.00495717
24	GO:0043062	extracellular structure organization	BP	24/619	110/5610	0.000974487	0.00495717
24	GO:0030198	extracellular matrix organization	BP	24/619	110/5610	0.000974487	0.00495717
21	GO:0050727	regulation of inflammatory response	BP	21/619	91/5610	0.000980026	0.00490537
8	GO:0061844	antimicrobial humoral immune response mediated by antimicrobial peptide	BP	8/619	21/5610	0.00115265	0.00561918
18	GO:0001818	negative regulation of cytokine production	BP	18/619	75/5610	0.00117533	0.00570007
11	GO:0050729	positive regulation of inflammatory response	BP	11/619	36/5610	0.00121894	0.0058811
13	GO:0051928	positive regulation of calcium ion transport	BP	13/619	47/5610	0.00126982	0.00600278
3	GO:1905918	regulation of CoA-transferase activity	BP	3/619	3/5610	0.00133754	0.0062597
3	GO:0031649	heat generation	BP	3/619	3/5610	0.00133754	0.0062597
3	GO:0030241	skeletal muscle myosin thick filament assembly	BP	3/619	3/5610	0.00133754	0.0062597
3	GO:1905920	positive regulation of CoA-transferase activity	BP	3/619	3/5610	0.00133754	0.0062597
3	GO:0002002	regulation of angiotensin levels in blood	BP	3/619	3/5610	0.00133754	0.0062597
3	GO:0048769	sarcomerogenesis	BP	3/619	3/5610	0.00133754	0.0062597
3	GO:0031446	regulation of fast-twitch skeletal muscle fiber contraction	BP	3/619	3/5610	0.00133754	0.0062597
3	GO:0031448	positive regulation of fast-twitch skeletal muscle fiber contraction	BP	3/619	3/5610	0.00133754	0.0062597
3	GO:0050748	negative regulation of lipoprotein metabolic process	BP	3/619	3/5610	0.00133754	0.0062597
3	GO:0071688	striated muscle myosin thick filament assembly	BP	3/619	3/5610	0.00133754	0.0062597
3	GO:0015671	oxygen transport	BP	3/619	3/5610	0.00133754	0.0062597
7	GO:0010677	negative regulation of cellular carbohydrate metabolic process	BP	7/619	17/5610	0.00138631	0.00600732
5	GO:0014883	transition between fast and slow fiber	BP	5/619	9/5610	0.00138733	0.0059566
5	GO:0019835	cytolysis	BP	5/619	9/5610	0.00138733	0.0059566
17	GO:0010951	negative regulation of endopeptidase activity	BP	17/619	71/5610	0.00168239	0.00702999
9	GO:0002027	regulation of heart rate	BP	9/619	27/5610	0.00171367	0.00709731
22	GO:0048729	tissue morphogenesis	BP	22/619	100/5610	0.00175171	0.00719121
49	GO:0097435	supramolecular fiber organization	BP	49/619	287/5610	0.00182564	0.00742955
4	GO:0002675	positive regulation of acute inflammatory response	BP	4/619	6/5610	0.00183496	0.00743515
4	GO:0002385	mucosal immune response	BP	4/619	6/5610	0.00183496	0.00743515
4	GO:0045721	negative regulation of gluconeogenesis	BP	4/619	6/5610	0.00183496	0.00743515
54	GO:0051241	negative regulation of multicellular organismal process	BP	54/619	327/5610	0.00190204	0.0075437
27	GO:0019216	regulation of lipid metabolic process	BP	27/619	135/5610	0.00192341	0.00759626
148	GO:0006950	response to stress	BP	148/619	1074/5610	0.00198513	0.00780708
11	GO:0006956	complement activation	BP	11/619	38/5610	0.00198818	0.00778633
20	GO:0051924	regulation of calcium ion transport	BP	20/619	91/5610	0.00205511	0.0079487
7	GO:0055013	cardiac muscle cell development	BP	7/619	18/5610	0.00205531	0.00791675
55	GO:0051707	response to other organism	BP	55/619	334/5610	0.0020722	0.0079491
10	GO:0006721	terpenoid metabolic process	BP	10/619	33/5610	0.00216794	0.0082824
12	GO:0060537	muscle tissue development	BP	12/619	44/5610	0.00220906	0.00837117
58	GO:0006952	defense response	BP	58/619	360/5610	0.00228304	0.0085477
6	GO:0051155	positive regulation of striated muscle cell differentiation	BP	6/619	14/5610	0.00242718	0.00894424
11	GO:0010927	cellular component assembly involved in morphogenesis	BP	11/619	39/5610	0.00249944	0.00917443
5	GO:0002673	regulation of acute inflammatory response	BP	5/619	10/5610	0.00252421	0.00919322
5	GO:0035914	skeletal muscle cell differentiation	BP	5/619	10/5610	0.00252421	0.00919322
13	GO:0062013	positive regulation of small molecule metabolic process	BP	13/619	51/5610	0.00283946	0.010144
54	GO:0048878	chemical homeostasis	BP	54/619	333/5610	0.0028463	0.0101298
7	GO:0055006	cardiac cell development	BP	7/619	19/5610	0.00294899	0.0104555
7	GO:0070252	actin-mediated cell contraction	BP	7/619	19/5610	0.00294899	0.0104555
8	GO:0032677	regulation of interleukin-8 production	BP	8/619	24/5610	0.00308673	0.0108209
15	GO:1905952	regulation of lipid localization	BP	15/619	62/5610	0.00311004	0.0108619
16	GO:1903169	regulation of calcium ion transmembrane transport	BP	16/619	69/5610	0.00311087	0.0108245
18	GO:0031349	positive regulation of defense response	BP	18/619	80/5610	0.00315119	0.0109241
12	GO:0001894	tissue homeostasis	BP	12/619	46/5610	0.00331671	0.0114134
10	GO:0050818	regulation of coagulation	BP	10/619	35/5610	0.00350852	0.0118555
10	GO:0045833	negative regulation of lipid metabolic process	BP	10/619	35/5610	0.00350852	0.0118555
10	GO:0030193	regulation of blood coagulation	BP	10/619	35/5610	0.00350852	0.0118555
6	GO:0003007	heart morphogenesis	BP	6/619	15/5610	0.00367255	0.0121467
6	GO:0002026	regulation of the force of heart contraction	BP	6/619	15/5610	0.00367255	0.0121467
6	GO:0048821	erythrocyte development	BP	6/619	15/5610	0.00367255	0.0121467
69	GO:0042592	homeostatic process	BP	69/619	452/5610	0.00372952	0.0122057
4	GO:2001014	regulation of skeletal muscle cell differentiation	BP	4/619	7/5610	0.00390874	0.0127034
4	GO:0043032	positive regulation of macrophage activation	BP	4/619	7/5610	0.00390874	0.0127034
4	GO:0035821	modulation of process of another organism	BP	4/619	7/5610	0.00390874	0.0127034
4	GO:0001657	ureteric bud development	BP	4/619	7/5610	0.00390874	0.0127034
4	GO:0032733	positive regulation of interleukin-10 production	BP	4/619	7/5610	0.00390874	0.0127034
4	GO:0032717	negative regulation of interleukin-8 production	BP	4/619	7/5610	0.00390874	0.0127034
4	GO:0072164	mesonephric tubule development	BP	4/619	7/5610	0.00390874	0.0127034
4	GO:0014854	response to inactivity	BP	4/619	7/5610	0.00390874	0.0127034
4	GO:0014012	peripheral nervous system axon regeneration	BP	4/619	7/5610	0.00390874	0.0127034
8	GO:0051149	positive regulation of muscle cell differentiation	BP	8/619	25/5610	0.00410893	0.0128199
7	GO:0030593	neutrophil chemotaxis	BP	7/619	20/5610	0.00411216	0.0127873
41	GO:0043269	regulation of ion transport	BP	41/619	240/5610	0.00418421	0.0129255
20	GO:0040011	locomotion	BP	20/619	95/5610	0.0042006	0.0129334
5	GO:0014733	regulation of skeletal muscle adaptation	BP	5/619	11/5610	0.00421126	0.0129237
55	GO:0033993	response to lipid	BP	55/619	344/5610	0.00428188	0.0130125
10	GO:1900046	regulation of hemostasis	BP	10/619	36/5610	0.00438913	0.0132952
10	GO:1904427	positive regulation of calcium ion transmembrane transport	BP	10/619	36/5610	0.00438913	0.0132952
15	GO:1904064	positive regulation of cation transmembrane transport	BP	15/619	65/5610	0.0044355	0.013264
11	GO:0006720	isoprenoid metabolic process	BP	11/619	42/5610	0.00469673	0.0139118
11	GO:1901019	regulation of calcium ion transmembrane transporter activity	BP	11/619	42/5610	0.00469673	0.0139118
11	GO:0062014	negative regulation of small molecule metabolic process	BP	11/619	42/5610	0.00469673	0.0139118
50	GO:0032101	regulation of response to external stimulus	BP	50/619	308/5610	0.00477196	0.0140017
42	GO:0048468	cell development	BP	42/619	248/5610	0.00482103	0.0140576
12	GO:0035295	tube development	BP	12/619	48/5610	0.00483475	0.0140538
17	GO:0010466	negative regulation of peptidase activity	BP	17/619	77/5610	0.0048828	0.0141495
3	GO:2000833	positive regulation of steroid hormone secretion	BP	3/619	4/5610	0.00490934	0.0141825
3	GO:0045917	positive regulation of complement activation	BP	3/619	4/5610	0.00490934	0.0141825
3	GO:0033986	response to methanol	BP	3/619	4/5610	0.00490934	0.0141825
3	GO:1900004	negative regulation of serine-type endopeptidase activity	BP	3/619	4/5610	0.00490934	0.0141825
3	GO:1902572	negative regulation of serine-type peptidase activity	BP	3/619	4/5610	0.00490934	0.0141825
3	GO:0043129	surfactant homeostasis	BP	3/619	4/5610	0.00490934	0.0141825
3	GO:0010831	positive regulation of myotube differentiation	BP	3/619	4/5610	0.00490934	0.0141825
3	GO:0038063	collagen-activated tyrosine kinase receptor signaling pathway	BP	3/619	4/5610	0.00490934	0.0141825
3	GO:0010832	negative regulation of myotube differentiation	BP	3/619	4/5610	0.00490934	0.0141825
3	GO:2000291	regulation of myoblast proliferation	BP	3/619	4/5610	0.00490934	0.0141825
9	GO:0097530	granulocyte migration	BP	9/619	31/5610	0.00492582	0.0136407
9	GO:2001259	positive regulation of cation channel activity	BP	9/619	31/5610	0.00492582	0.0136407
6	GO:0010907	positive regulation of glucose metabolic process	BP	6/619	16/5610	0.00533594	0.0146464
8	GO:1990266	neutrophil migration	BP	8/619	26/5610	0.00537333	0.014706
28	GO:0010959	regulation of metal ion transport	BP	28/619	152/5610	0.00551144	0.01504
7	GO:0045912	negative regulation of carbohydrate metabolic process	BP	7/619	21/5610	0.00559192	0.0152152
14	GO:0045834	positive regulation of lipid metabolic process	BP	14/619	60/5610	0.00562646	0.0152648
61	GO:0044419	biological process involved in interspecies interaction between organisms	BP	61/619	395/5610	0.00578738	0.0154771
9	GO:0019730	antimicrobial humoral response	BP	9/619	32/5610	0.00619866	0.0163897
23	GO:0006869	lipid transport	BP	23/619	118/5610	0.0066794	0.0174635
70	GO:0051240	positive regulation of multicellular organismal process	BP	70/619	471/5610	0.00710011	0.0184603
36	GO:0034762	regulation of transmembrane transport	BP	36/619	212/5610	0.00711833	0.0184564
4	GO:0001756	somitogenesis	BP	4/619	8/5610	0.00713951	0.0184602
4	GO:0035282	segmentation	BP	4/619	8/5610	0.00713951	0.0184602
4	GO:0010888	negative regulation of lipid storage	BP	4/619	8/5610	0.00713951	0.0184602
4	GO:0072163	mesonephric epithelium development	BP	4/619	8/5610	0.00713951	0.0184602
4	GO:0043277	apoptotic cell clearance	BP	4/619	8/5610	0.00713951	0.0184602
7	GO:0071621	granulocyte chemotaxis	BP	7/619	22/5610	0.00743673	0.0187118
6	GO:0045933	positive regulation of muscle contraction	BP	6/619	17/5610	0.00749028	0.0187457
6	GO:0010676	positive regulation of cellular carbohydrate metabolic process	BP	6/619	17/5610	0.00749028	0.0187457
6	GO:2000027	regulation of animal organ morphogenesis	BP	6/619	17/5610	0.00749028	0.0187457
9	GO:0051279	regulation of release of sequestered calcium ion into cytosol	BP	9/619	33/5610	0.00771018	0.0190919
9	GO:0030199	collagen fibril organization	BP	9/619	33/5610	0.00771018	0.0190919
18	GO:0006935	chemotaxis	BP	18/619	86/5610	0.00792508	0.0194185
18	GO:0042330	taxis	BP	18/619	86/5610	0.00792508	0.0194185
43	GO:0002684	positive regulation of immune system process	BP	43/619	265/5610	0.00867153	0.0209189
8	GO:0007517	muscle organ development	BP	8/619	28/5610	0.00876682	0.0210404
28	GO:0045596	negative regulation of cell differentiation	BP	28/619	156/5610	0.00890614	0.0213201
30	GO:0050865	regulation of cell activation	BP	30/619	172/5610	0.00923505	0.0218283
15	GO:0043271	negative regulation of ion transport	BP	15/619	68/5610	0.00939556	0.0220961
7	GO:0050994	regulation of lipid catabolic process	BP	7/619	23/5610	0.00969553	0.0227444
7	GO:0001523	retinoid metabolic process	BP	7/619	23/5610	0.00969553	0.0227444
5	GO:1900181	negative regulation of protein localization to nucleus	BP	5/619	13/5610	0.00972381	0.0226405
5	GO:0060306	regulation of membrane repolarization	BP	5/619	13/5610	0.00972381	0.0226405
10	GO:0032680	regulation of tumor necrosis factor production	BP	10/619	40/5610	0.00976631	0.0225154
10	GO:0002526	acute inflammatory response	BP	10/619	40/5610	0.00976631	0.0225154
16	GO:0042742	defense response to bacterium	BP	16/619	77/5610	0.00995159	0.0227743
6	GO:1905953	negative regulation of lipid localization	BP	6/619	18/5610	0.0102078	0.0232469
6	GO:0032755	positive regulation of interleukin-6 production	BP	6/619	18/5610	0.0102078	0.0232469
6	GO:0019748	secondary metabolic process	BP	6/619	18/5610	0.0102078	0.0232469
3	GO:0006599	phosphagen metabolic process	BP	3/619	5/5610	0.011268	0.0251115
3	GO:1902667	regulation of axon guidance	BP	3/619	5/5610	0.011268	0.0251115
3	GO:0042396	phosphagen biosynthetic process	BP	3/619	5/5610	0.011268	0.0251115
3	GO:0002922	positive regulation of humoral immune response	BP	3/619	5/5610	0.011268	0.0251115
3	GO:0035809	regulation of urine volume	BP	3/619	5/5610	0.011268	0.0251115
3	GO:0002227	innate immune response in mucosa	BP	3/619	5/5610	0.011268	0.0251115
3	GO:0033292	T-tubule organization	BP	3/619	5/5610	0.011268	0.0251115
3	GO:0009593	detection of chemical stimulus	BP	3/619	5/5610	0.011268	0.0251115
3	GO:0043501	skeletal muscle adaptation	BP	3/619	5/5610	0.011268	0.0251115
3	GO:0048875	chemical homeostasis within a tissue	BP	3/619	5/5610	0.011268	0.0251115
3	GO:0009414	response to water deprivation	BP	3/619	5/5610	0.011268	0.0251115
3	GO:0014877	response to muscle inactivity involved in regulation of muscle adaptation	BP	3/619	5/5610	0.011268	0.0251115
3	GO:0014870	response to muscle inactivity	BP	3/619	5/5610	0.011268	0.0251115
3	GO:2000831	regulation of steroid hormone secretion	BP	3/619	5/5610	0.011268	0.0251115
3	GO:0045662	negative regulation of myoblast differentiation	BP	3/619	5/5610	0.011268	0.0251115
3	GO:0014894	response to denervation involved in regulation of muscle adaptation	BP	3/619	5/5610	0.011268	0.0251115
3	GO:0046687	response to chromate	BP	3/619	5/5610	0.011268	0.0251115
3	GO:0048143	astrocyte activation	BP	3/619	5/5610	0.011268	0.0251115
3	GO:0038065	collagen-activated signaling pathway	BP	3/619	5/5610	0.011268	0.0251115
3	GO:0006603	phosphocreatine metabolic process	BP	3/619	5/5610	0.011268	0.0251115
3	GO:0046314	phosphocreatine biosynthetic process	BP	3/619	5/5610	0.011268	0.0251115
9	GO:0001501	skeletal system development	BP	9/619	35/5610	0.0115567	0.0241452
10	GO:1903555	regulation of tumor necrosis factor superfamily cytokine production	BP	10/619	41/5610	0.0116782	0.0242906
4	GO:0070885	negative regulation of calcineurin-NFAT signaling cascade	BP	4/619	9/5610	0.0117413	0.0243677
4	GO:1901077	regulation of relaxation of muscle	BP	4/619	9/5610	0.0117413	0.0243677
4	GO:0106057	negative regulation of calcineurin-mediated signaling	BP	4/619	9/5610	0.0117413	0.0243677
4	GO:0002251	organ or tissue specific immune response	BP	4/619	9/5610	0.0117413	0.0243677
32	GO:0031347	regulation of defense response	BP	32/619	186/5610	0.0117619	0.0240375
70	GO:0002376	immune system process	BP	70/619	480/5610	0.011801	0.0240648
2	GO:0002293	alpha-beta T cell differentiation involved in immune response	BP	2/619	2/5610	0.0121571	0.0245768
2	GO:0055002	striated muscle cell development	BP	2/619	2/5610	0.0121571	0.0245768
2	GO:0042093	T-helper cell differentiation	BP	2/619	2/5610	0.0121571	0.0245768
2	GO:0090131	mesenchyme migration	BP	2/619	2/5610	0.0121571	0.0245768
2	GO:0090130	tissue migration	BP	2/619	2/5610	0.0121571	0.0245768
2	GO:1902669	positive regulation of axon guidance	BP	2/619	2/5610	0.0121571	0.0245768
2	GO:0043380	regulation of memory T cell differentiation	BP	2/619	2/5610	0.0121571	0.0245768
2	GO:0150174	negative regulation of phosphatidylcholine metabolic process	BP	2/619	2/5610	0.0121571	0.0245768
2	GO:0018120	peptidyl-arginine ADP-ribosylation	BP	2/619	2/5610	0.0121571	0.0245768
2	GO:0014722	regulation of skeletal muscle contraction by calcium ion signaling	BP	2/619	2/5610	0.0121571	0.0245768
2	GO:0014728	regulation of the force of skeletal muscle contraction	BP	2/619	2/5610	0.0121571	0.0245768
2	GO:1903060	negative regulation of protein lipidation	BP	2/619	2/5610	0.0121571	0.0245768
2	GO:1902623	negative regulation of neutrophil migration	BP	2/619	2/5610	0.0121571	0.0245768
2	GO:2001015	negative regulation of skeletal muscle cell differentiation	BP	2/619	2/5610	0.0121571	0.0245768
2	GO:0051709	regulation of killing of cells of another organism	BP	2/619	2/5610	0.0121571	0.0245768
2	GO:0090281	negative regulation of calcium ion import	BP	2/619	2/5610	0.0121571	0.0245768
2	GO:0002294	CD4-positive, alpha-beta T cell differentiation involved in immune response	BP	2/619	2/5610	0.0121571	0.0245768
2	GO:0071240	cellular response to food	BP	2/619	2/5610	0.0121571	0.0245768
2	GO:0002883	regulation of hypersensitivity	BP	2/619	2/5610	0.0121571	0.0245768
2	GO:0002885	positive regulation of hypersensitivity	BP	2/619	2/5610	0.0121571	0.0245768
2	GO:0060419	heart growth	BP	2/619	2/5610	0.0121571	0.0245768
2	GO:0014062	regulation of serotonin secretion	BP	2/619	2/5610	0.0121571	0.0245768
2	GO:0043056	forward locomotion	BP	2/619	2/5610	0.0121571	0.0245768
2	GO:0097184	response to azide	BP	2/619	2/5610	0.0121571	0.0245768
2	GO:0043503	skeletal muscle fiber adaptation	BP	2/619	2/5610	0.0121571	0.0245768
2	GO:0050923	regulation of negative chemotaxis	BP	2/619	2/5610	0.0121571	0.0245768
2	GO:0006982	response to lipid hydroperoxide	BP	2/619	2/5610	0.0121571	0.0245768
2	GO:1900157	regulation of bone mineralization involved in bone maturation	BP	2/619	2/5610	0.0121571	0.0245768
2	GO:1900159	positive regulation of bone mineralization involved in bone maturation	BP	2/619	2/5610	0.0121571	0.0245768
2	GO:1902080	regulation of calcium ion import into sarcoplasmic reticulum	BP	2/619	2/5610	0.0121571	0.0245768
2	GO:0002287	alpha-beta T cell activation involved in immune response	BP	2/619	2/5610	0.0121571	0.0245768
2	GO:0001970	positive regulation of activation of membrane attack complex	BP	2/619	2/5610	0.0121571	0.0245768
2	GO:2000848	positive regulation of corticosteroid hormone secretion	BP	2/619	2/5610	0.0121571	0.0245768
2	GO:0071623	negative regulation of granulocyte chemotaxis	BP	2/619	2/5610	0.0121571	0.0245768
2	GO:0090024	negative regulation of neutrophil chemotaxis	BP	2/619	2/5610	0.0121571	0.0245768
2	GO:0098976	excitatory chemical synaptic transmission	BP	2/619	2/5610	0.0121571	0.0245768
2	GO:0002524	hypersensitivity	BP	2/619	2/5610	0.0121571	0.0245768
2	GO:0002894	positive regulation of type II hypersensitivity	BP	2/619	2/5610	0.0121571	0.0245768
2	GO:0002892	regulation of type II hypersensitivity	BP	2/619	2/5610	0.0121571	0.0245768
2	GO:0051133	regulation of NK T cell activation	BP	2/619	2/5610	0.0121571	0.0245768
2	GO:0051135	positive regulation of NK T cell activation	BP	2/619	2/5610	0.0121571	0.0245768
2	GO:0070989	oxidative demethylation	BP	2/619	2/5610	0.0121571	0.0245768
2	GO:0001798	positive regulation of type IIa hypersensitivity	BP	2/619	2/5610	0.0121571	0.0245768
2	GO:0001796	regulation of type IIa hypersensitivity	BP	2/619	2/5610	0.0121571	0.0245768
2	GO:0002215	defense response to nematode	BP	2/619	2/5610	0.0121571	0.0245768
2	GO:0032490	detection of molecule of bacterial origin	BP	2/619	2/5610	0.0121571	0.0245768
2	GO:0016098	monoterpenoid metabolic process	BP	2/619	2/5610	0.0121571	0.0245768
2	GO:0046427	positive regulation of receptor signaling pathway via JAK-STAT	BP	2/619	2/5610	0.0121571	0.0245768
2	GO:0014862	regulation of skeletal muscle contraction by chemo-mechanical energy conversion	BP	2/619	2/5610	0.0121571	0.0245768
79	GO:0048513	animal organ development	BP	79/619	553/5610	0.012257	0.021444
7	GO:1901021	positive regulation of calcium ion transmembrane transporter activity	BP	7/619	24/5610	0.0124168	0.0216831
25	GO:0032103	positive regulation of response to external stimulus	BP	25/619	139/5610	0.0128147	0.0222534
27	GO:0050778	positive regulation of immune response	BP	27/619	155/5610	0.0134138	0.0232506
19	GO:0050878	regulation of body fluid levels	BP	19/619	98/5610	0.0134274	0.0232311
8	GO:0032760	positive regulation of tumor necrosis factor production	BP	8/619	30/5610	0.0135487	0.0233547
8	GO:0032370	positive regulation of lipid transport	BP	8/619	30/5610	0.0135487	0.0233547
8	GO:1903557	positive regulation of tumor necrosis factor superfamily cytokine production	BP	8/619	30/5610	0.0135487	0.0233547
6	GO:0051055	negative regulation of lipid biosynthetic process	BP	6/619	19/5610	0.013558	0.0232422
5	GO:0043030	regulation of macrophage activation	BP	5/619	14/5610	0.0137775	0.0235754
5	GO:1900048	positive regulation of hemostasis	BP	5/619	14/5610	0.0137775	0.0235754
5	GO:0031640	killing of cells of another organism	BP	5/619	14/5610	0.0137775	0.0235754
5	GO:0050820	positive regulation of coagulation	BP	5/619	14/5610	0.0137775	0.0235754
5	GO:0030194	positive regulation of blood coagulation	BP	5/619	14/5610	0.0137775	0.0235754
65	GO:2000026	regulation of multicellular organismal development	BP	65/619	442/5610	0.0139322	0.0235815
15	GO:0034767	positive regulation of ion transmembrane transport	BP	15/619	73/5610	0.0139765	0.0236138
17	GO:0002253	activation of immune response	BP	17/619	86/5610	0.0143201	0.0241507
14	GO:0006006	glucose metabolic process	BP	14/619	65/5610	0.014364	0.0241811
58	GO:0014070	response to organic cyclic compound	BP	58/619	387/5610	0.0144127	0.0242196
19	GO:0050867	positive regulation of cell activation	BP	19/619	100/5610	0.0151124	0.0253045
7	GO:0016101	diterpenoid metabolic process	BP	7/619	25/5610	0.0156476	0.0261073
12	GO:2001257	regulation of cation channel activity	BP	12/619	55/5610	0.0164348	0.0270826
12	GO:0061041	regulation of wound healing	BP	12/619	55/5610	0.0164348	0.0270826
8	GO:0051926	negative regulation of calcium ion transport	BP	8/619	31/5610	0.016548	0.0270786
24	GO:0062012	regulation of small molecule metabolic process	BP	24/619	134/5610	0.0165669	0.0270621
9	GO:0050817	coagulation	BP	9/619	37/5610	0.0166815	0.0272019
9	GO:0006112	energy reserve metabolic process	BP	9/619	37/5610	0.0166815	0.0272019
26	GO:0002694	regulation of leukocyte activation	BP	26/619	150/5610	0.0169886	0.0276065
26	GO:0055065	metal ion homeostasis	BP	26/619	150/5610	0.0169886	0.0276065
11	GO:0032368	regulation of lipid transport	BP	11/619	48/5610	0.0170282	0.0275751
11	GO:0060429	epithelium development	BP	11/619	48/5610	0.0170282	0.0275751
22	GO:0002697	regulation of immune effector process	BP	22/619	120/5610	0.0171231	0.0276332
64	GO:0002682	regulation of immune system process	BP	64/619	441/5610	0.0175028	0.0281972
6	GO:0046470	phosphatidylcholine metabolic process	BP	6/619	20/5610	0.0176062	0.0283151
6	GO:0031424	keratinization	BP	6/619	20/5610	0.0176062	0.0283151
69	GO:0009653	anatomical structure morphogenesis	BP	69/619	479/5610	0.0178149	0.0285039
4	GO:0070296	sarcoplasmic reticulum calcium ion transport	BP	4/619	10/5610	0.017886	0.0284715
4	GO:0001659	temperature homeostasis	BP	4/619	10/5610	0.017886	0.0284715
4	GO:0014874	response to stimulus involved in regulation of muscle adaptation	BP	4/619	10/5610	0.017886	0.0284715
4	GO:0062149	detection of stimulus involved in sensory perception of pain	BP	4/619	10/5610	0.017886	0.0284715
4	GO:0070988	demethylation	BP	4/619	10/5610	0.017886	0.0284715
4	GO:0002437	inflammatory response to antigenic stimulus	BP	4/619	10/5610	0.017886	0.0284715
4	GO:0021952	central nervous system projection neuron axonogenesis	BP	4/619	10/5610	0.017886	0.0284715
4	GO:0002478	antigen processing and presentation of exogenous peptide antigen	BP	4/619	10/5610	0.017886	0.0284715
122	GO:0048869	cellular developmental process	BP	122/619	915/5610	0.0179324	0.027928
16	GO:0055074	calcium ion homeostasis	BP	16/619	81/5610	0.0186241	0.0286713
16	GO:0051251	positive regulation of lymphocyte activation	BP	16/619	81/5610	0.0186241	0.0286713
20	GO:0043270	positive regulation of ion transport	BP	20/619	108/5610	0.0187693	0.0288001
5	GO:0002456	T cell mediated immunity	BP	5/619	15/5610	0.01883	0.0287988
5	GO:0072073	kidney epithelium development	BP	5/619	15/5610	0.01883	0.0287988
5	GO:0090207	regulation of triglyceride metabolic process	BP	5/619	15/5610	0.01883	0.0287988
5	GO:0010880	regulation of release of sequestered calcium ion into cytosol by sarcoplasmic reticulum	BP	5/619	15/5610	0.01883	0.0287988
5	GO:1903115	regulation of actin filament-based movement	BP	5/619	15/5610	0.01883	0.0287988
5	GO:0048741	skeletal muscle fiber development	BP	5/619	15/5610	0.01883	0.0287988
5	GO:0019884	antigen processing and presentation of exogenous antigen	BP	5/619	15/5610	0.01883	0.0287988
5	GO:0051281	positive regulation of release of sequestered calcium ion into cytosol	BP	5/619	15/5610	0.01883	0.0287988
7	GO:0050819	negative regulation of coagulation	BP	7/619	26/5610	0.0194329	0.0291494
7	GO:0030195	negative regulation of blood coagulation	BP	7/619	26/5610	0.0194329	0.0291494
25	GO:1904062	regulation of cation transmembrane transport	BP	25/619	143/5610	0.0203555	0.0303388
3	GO:0014887	cardiac muscle adaptation	BP	3/619	6/5610	0.020701	0.0308046
3	GO:0045475	locomotor rhythm	BP	3/619	6/5610	0.020701	0.0308046
3	GO:1905330	regulation of morphogenesis of an epithelium	BP	3/619	6/5610	0.020701	0.0308046
3	GO:0001867	complement activation, lectin pathway	BP	3/619	6/5610	0.020701	0.0308046
3	GO:0043691	reverse cholesterol transport	BP	3/619	6/5610	0.020701	0.0308046
3	GO:1901897	regulation of relaxation of cardiac muscle	BP	3/619	6/5610	0.020701	0.0308046
3	GO:0060688	regulation of morphogenesis of a branching structure	BP	3/619	6/5610	0.020701	0.0308046
3	GO:2000425	regulation of apoptotic cell clearance	BP	3/619	6/5610	0.020701	0.0308046
3	GO:0033688	regulation of osteoblast proliferation	BP	3/619	6/5610	0.020701	0.0308046
3	GO:0002438	acute inflammatory response to antigenic stimulus	BP	3/619	6/5610	0.020701	0.0308046
3	GO:0014898	cardiac muscle hypertrophy in response to stress	BP	3/619	6/5610	0.020701	0.0308046
3	GO:0003299	muscle hypertrophy in response to stress	BP	3/619	6/5610	0.020701	0.0308046
3	GO:0071425	hematopoietic stem cell proliferation	BP	3/619	6/5610	0.020701	0.0308046
3	GO:0032941	secretion by tissue	BP	3/619	6/5610	0.020701	0.0308046
18	GO:0002696	positive regulation of leukocyte activation	BP	18/619	96/5610	0.0207168	0.0298322
33	GO:0051051	negative regulation of transport	BP	33/619	202/5610	0.021339	0.0304936
16	GO:0072503	cellular divalent inorganic cation homeostasis	BP	16/619	83/5610	0.0213822	0.0305088
6	GO:0001909	leukocyte mediated cytotoxicity	BP	6/619	21/5610	0.0224119	0.0318324
6	GO:0043588	skin development	BP	6/619	21/5610	0.0224119	0.0318324
6	GO:0090303	positive regulation of wound healing	BP	6/619	21/5610	0.0224119	0.0318324
25	GO:0052547	regulation of peptidase activity	BP	25/619	146/5610	0.0224185	0.0316975
10	GO:0051282	regulation of sequestering of calcium ion	BP	10/619	43/5610	0.022759	0.0321303
10	GO:0097529	myeloid leukocyte migration	BP	10/619	43/5610	0.022759	0.0321303
39	GO:0051093	negative regulation of developmental process	BP	39/619	250/5610	0.0227628	0.0320391
65	GO:0009628	response to abiotic stimulus	BP	65/619	453/5610	0.0230478	0.0323429
11	GO:0050764	regulation of phagocytosis	BP	11/619	51/5610	0.0234528	0.0327639
7	GO:1900047	negative regulation of hemostasis	BP	7/619	27/5610	0.0238144	0.0330717
7	GO:0015908	fatty acid transport	BP	7/619	27/5610	0.0238144	0.0330717
8	GO:0032675	regulation of interleukin-6 production	BP	8/619	33/5610	0.0239298	0.0331336
15	GO:0006874	cellular calcium ion homeostasis	BP	15/619	76/5610	0.0245441	0.033934
21	GO:0051249	regulation of lymphocyte activation	BP	21/619	118/5610	0.0248133	0.0342555
5	GO:0014904	myotube cell development	BP	5/619	16/5610	0.0249636	0.0344123
5	GO:0042744	hydrogen peroxide catabolic process	BP	5/619	16/5610	0.0249636	0.0344123
17	GO:0140694	non-membrane-bounded organelle assembly	BP	17/619	90/5610	0.0255437	0.035057
4	GO:0051873	killing by host of symbiont cells	BP	4/619	11/5610	0.0257001	0.0351685
4	GO:0032228	regulation of synaptic transmission, GABAergic	BP	4/619	11/5610	0.0257001	0.0351685
4	GO:0050849	negative regulation of calcium-mediated signaling	BP	4/619	11/5610	0.0257001	0.0351685
4	GO:1900543	negative regulation of purine nucleotide metabolic process	BP	4/619	11/5610	0.0257001	0.0351685
4	GO:0006957	complement activation, alternative pathway	BP	4/619	11/5610	0.0257001	0.0351685
4	GO:0045778	positive regulation of ossification	BP	4/619	11/5610	0.0257001	0.0351685
4	GO:1903579	negative regulation of ATP metabolic process	BP	4/619	11/5610	0.0257001	0.0351685
4	GO:0002475	antigen processing and presentation via MHC class Ib	BP	4/619	11/5610	0.0257001	0.0351685
24	GO:0052548	regulation of endopeptidase activity	BP	24/619	138/5610	0.0263331	0.0354135
26	GO:0007015	actin filament organization	BP	26/619	155/5610	0.0264871	0.0355695
29	GO:0055080	cation homeostasis	BP	29/619	177/5610	0.0274497	0.0367042
6	GO:0009952	anterior/posterior pattern specification	BP	6/619	22/5610	0.0280276	0.0374234
7	GO:0006953	acute-phase response	BP	7/619	28/5610	0.0288303	0.0381146
22	GO:0002237	response to molecule of bacterial origin	BP	22/619	126/5610	0.0294663	0.0387911
32	GO:0001817	regulation of cytokine production	BP	32/619	202/5610	0.0298954	0.0389723
20	GO:0048545	response to steroid hormone	BP	20/619	112/5610	0.0310829	0.0402401
12	GO:0050870	positive regulation of T cell activation	BP	12/619	58/5610	0.031338	0.0404584
12	GO:1904018	positive regulation of vasculature development	BP	12/619	58/5610	0.031338	0.0404584
12	GO:0045766	positive regulation of angiogenesis	BP	12/619	58/5610	0.031338	0.0404584
20	GO:0032409	regulation of transporter activity	BP	20/619	113/5610	0.0320529	0.0412109
5	GO:0050906	detection of stimulus involved in sensory perception	BP	5/619	17/5610	0.0322442	0.0414
5	GO:0071622	regulation of granulocyte chemotaxis	BP	5/619	17/5610	0.0322442	0.0414
18	GO:0034764	positive regulation of transmembrane transport	BP	18/619	98/5610	0.0322474	0.0412344
3	GO:0086010	membrane depolarization during action potential	BP	3/619	7/5610	0.0332952	0.0424004
3	GO:0032673	regulation of interleukin-4 production	BP	3/619	7/5610	0.0332952	0.0424004
3	GO:0010862	positive regulation of pathway-restricted SMAD protein phosphorylation	BP	3/619	7/5610	0.0332952	0.0424004
3	GO:1901524	regulation of mitophagy	BP	3/619	7/5610	0.0332952	0.0424004
3	GO:0071415	cellular response to purine-containing compound	BP	3/619	7/5610	0.0332952	0.0424004
3	GO:0032753	positive regulation of interleukin-4 production	BP	3/619	7/5610	0.0332952	0.0424004
3	GO:0071715	icosanoid transport	BP	3/619	7/5610	0.0332952	0.0424004
3	GO:2001140	positive regulation of phospholipid transport	BP	3/619	7/5610	0.0332952	0.0424004
3	GO:0045989	positive regulation of striated muscle contraction	BP	3/619	7/5610	0.0332952	0.0424004
3	GO:0002286	T cell activation involved in immune response	BP	3/619	7/5610	0.0332952	0.0424004
3	GO:0033700	phospholipid efflux	BP	3/619	7/5610	0.0332952	0.0424004
3	GO:0042590	antigen processing and presentation of exogenous peptide antigen via MHC class I	BP	3/619	7/5610	0.0332952	0.0424004
3	GO:0050966	detection of mechanical stimulus involved in sensory perception of pain	BP	3/619	7/5610	0.0332952	0.0424004
3	GO:0014889	muscle atrophy	BP	3/619	7/5610	0.0332952	0.0424004
3	GO:0050995	negative regulation of lipid catabolic process	BP	3/619	7/5610	0.0332952	0.0424004
3	GO:0044060	regulation of endocrine process	BP	3/619	7/5610	0.0332952	0.0424004
3	GO:0045820	negative regulation of glycolytic process	BP	3/619	7/5610	0.0332952	0.0424004
3	GO:2001138	regulation of phospholipid transport	BP	3/619	7/5610	0.0332952	0.0424004
3	GO:0002476	antigen processing and presentation of endogenous peptide antigen via MHC class Ib	BP	3/619	7/5610	0.0332952	0.0424004
3	GO:0071313	cellular response to caffeine	BP	3/619	7/5610	0.0332952	0.0424004
28	GO:0034765	regulation of ion transmembrane transport	BP	28/619	170/5610	0.0333686	0.0411502
9	GO:0010906	regulation of glucose metabolic process	BP	9/619	39/5610	0.0335906	0.0413695
9	GO:1905954	positive regulation of lipid localization	BP	9/619	39/5610	0.0335906	0.0413695
9	GO:0043502	regulation of muscle adaptation	BP	9/619	39/5610	0.0335906	0.0413695
9	GO:0050766	positive regulation of phagocytosis	BP	9/619	39/5610	0.0335906	0.0413695
16	GO:0050863	regulation of T cell activation	BP	16/619	85/5610	0.0337181	0.0413091
2	GO:0034770	histone H4-K20 methylation	BP	2/619	3/5610	0.0337963	0.0413507
2	GO:0002292	T cell differentiation involved in immune response	BP	2/619	3/5610	0.0337963	0.0413507
2	GO:0034773	histone H4-K20 trimethylation	BP	2/619	3/5610	0.0337963	0.0413507
2	GO:0086036	regulation of cardiac muscle cell membrane potential	BP	2/619	3/5610	0.0337963	0.0413507
2	GO:0034380	high-density lipoprotein particle assembly	BP	2/619	3/5610	0.0337963	0.0413507
2	GO:0048539	bone marrow development	BP	2/619	3/5610	0.0337963	0.0413507
2	GO:0043416	regulation of skeletal muscle tissue regeneration	BP	2/619	3/5610	0.0337963	0.0413507
2	GO:0032693	negative regulation of interleukin-10 production	BP	2/619	3/5610	0.0337963	0.0413507
2	GO:1903726	negative regulation of phospholipid metabolic process	BP	2/619	3/5610	0.0337963	0.0413507
2	GO:0030300	regulation of intestinal cholesterol absorption	BP	2/619	3/5610	0.0337963	0.0413507
2	GO:0140331	aminophospholipid translocation	BP	2/619	3/5610	0.0337963	0.0413507
2	GO:0071863	regulation of cell proliferation in bone marrow	BP	2/619	3/5610	0.0337963	0.0413507
2	GO:0002866	positive regulation of acute inflammatory response to antigenic stimulus	BP	2/619	3/5610	0.0337963	0.0413507
2	GO:0070099	regulation of chemokine-mediated signaling pathway	BP	2/619	3/5610	0.0337963	0.0413507
2	GO:0060295	regulation of cilium movement involved in cell motility	BP	2/619	3/5610	0.0337963	0.0413507
2	GO:0071691	cardiac muscle thin filament assembly	BP	2/619	3/5610	0.0337963	0.0413507
2	GO:0060081	membrane hyperpolarization	BP	2/619	3/5610	0.0337963	0.0413507
2	GO:0046100	hypoxanthine metabolic process	BP	2/619	3/5610	0.0337963	0.0413507
2	GO:0045591	positive regulation of regulatory T cell differentiation	BP	2/619	3/5610	0.0337963	0.0413507
2	GO:0002220	innate immune response activating cell surface receptor signaling pathway	BP	2/619	3/5610	0.0337963	0.0413507
2	GO:0072677	eosinophil migration	BP	2/619	3/5610	0.0337963	0.0413507
2	GO:0003352	regulation of cilium movement	BP	2/619	3/5610	0.0337963	0.0413507
2	GO:0035358	regulation of peroxisome proliferator activated receptor signaling pathway	BP	2/619	3/5610	0.0337963	0.0413507
2	GO:0048742	regulation of skeletal muscle fiber development	BP	2/619	3/5610	0.0337963	0.0413507
2	GO:0032224	positive regulation of synaptic transmission, cholinergic	BP	2/619	3/5610	0.0337963	0.0413507
2	GO:0001969	regulation of activation of membrane attack complex	BP	2/619	3/5610	0.0337963	0.0413507
2	GO:0006390	mitochondrial transcription	BP	2/619	3/5610	0.0337963	0.0413507
2	GO:0032971	regulation of muscle filament sliding	BP	2/619	3/5610	0.0337963	0.0413507
2	GO:1901317	regulation of flagellated sperm motility	BP	2/619	3/5610	0.0337963	0.0413507
2	GO:1990379	lipid transport across blood-brain barrier	BP	2/619	3/5610	0.0337963	0.0413507
2	GO:1901748	leukotriene D4 metabolic process	BP	2/619	3/5610	0.0337963	0.0413507
2	GO:0014732	skeletal muscle atrophy	BP	2/619	3/5610	0.0337963	0.0413507
2	GO:0042628	mating plug formation	BP	2/619	3/5610	0.0337963	0.0413507
2	GO:0051838	cytolysis by host of symbiont cells	BP	2/619	3/5610	0.0337963	0.0413507
2	GO:0045686	negative regulation of glial cell differentiation	BP	2/619	3/5610	0.0337963	0.0413507
2	GO:0080111	DNA demethylation	BP	2/619	3/5610	0.0337963	0.0413507
2	GO:1904023	regulation of glucose catabolic process to lactate via pyruvate	BP	2/619	3/5610	0.0337963	0.0413507
2	GO:0070100	negative regulation of chemokine-mediated signaling pathway	BP	2/619	3/5610	0.0337963	0.0413507
2	GO:0043252	sodium-independent organic anion transport	BP	2/619	3/5610	0.0337963	0.0413507
2	GO:1902019	regulation of cilium-dependent cell motility	BP	2/619	3/5610	0.0337963	0.0413507
2	GO:0043367	CD4-positive, alpha-beta T cell differentiation	BP	2/619	3/5610	0.0337963	0.0413507
2	GO:2000846	regulation of corticosteroid hormone secretion	BP	2/619	3/5610	0.0337963	0.0413507
2	GO:0060075	regulation of resting membrane potential	BP	2/619	3/5610	0.0337963	0.0413507
2	GO:0034370	triglyceride-rich lipoprotein particle remodeling	BP	2/619	3/5610	0.0337963	0.0413507
2	GO:0033690	positive regulation of osteoblast proliferation	BP	2/619	3/5610	0.0337963	0.0413507
2	GO:0033058	directional locomotion	BP	2/619	3/5610	0.0337963	0.0413507
2	GO:0002752	cell surface pattern recognition receptor signaling pathway	BP	2/619	3/5610	0.0337963	0.0413507
2	GO:0002758	innate immune response-activating signal transduction	BP	2/619	3/5610	0.0337963	0.0413507
2	GO:0031444	slow-twitch skeletal muscle fiber contraction	BP	2/619	3/5610	0.0337963	0.0413507
2	GO:0032230	positive regulation of synaptic transmission, GABAergic	BP	2/619	3/5610	0.0337963	0.0413507
2	GO:0032493	response to bacterial lipoprotein	BP	2/619	3/5610	0.0337963	0.0413507
2	GO:0035510	DNA dealkylation	BP	2/619	3/5610	0.0337963	0.0413507
2	GO:0006097	glyoxylate cycle	BP	2/619	3/5610	0.0337963	0.0413507
2	GO:0035360	positive regulation of peroxisome proliferator activated receptor signaling pathway	BP	2/619	3/5610	0.0337963	0.0413507
2	GO:0015732	prostaglandin transport	BP	2/619	3/5610	0.0337963	0.0413507
6	GO:0001649	osteoblast differentiation	BP	6/619	23/5610	0.0344977	0.0384861
7	GO:0050830	defense response to Gram-positive bacterium	BP	7/619	29/5610	0.0345142	0.0384587
7	GO:0046364	monosaccharide biosynthetic process	BP	7/619	29/5610	0.0345142	0.0384587
7	GO:0002708	positive regulation of lymphocyte mediated immunity	BP	7/619	29/5610	0.0345142	0.0384587
7	GO:1903036	positive regulation of response to wounding	BP	7/619	29/5610	0.0345142	0.0384587
4	GO:0006910	phagocytosis, recognition	BP	4/619	12/5610	0.0352643	0.0390159
4	GO:0043267	negative regulation of potassium ion transport	BP	4/619	12/5610	0.0352643	0.0390159
4	GO:0045980	negative regulation of nucleotide metabolic process	BP	4/619	12/5610	0.0352643	0.0390159
4	GO:0001913	T cell mediated cytotoxicity	BP	4/619	12/5610	0.0352643	0.0390159
4	GO:0045940	positive regulation of steroid metabolic process	BP	4/619	12/5610	0.0352643	0.0390159
4	GO:0003382	epithelial cell morphogenesis	BP	4/619	12/5610	0.0352643	0.0390159
9	GO:0002429	immune response-activating cell surface receptor signaling pathway	BP	9/619	40/5610	0.0363747	0.0399609
9	GO:0042129	regulation of T cell proliferation	BP	9/619	40/5610	0.0363747	0.0399609
9	GO:0002757	immune response-activating signal transduction	BP	9/619	40/5610	0.0363747	0.0399609
16	GO:1903037	regulation of leukocyte cell-cell adhesion	BP	16/619	87/5610	0.0367377	0.0401711
21	GO:0045861	negative regulation of proteolysis	BP	21/619	121/5610	0.0381366	0.0415552
29	GO:0098771	inorganic ion homeostasis	BP	29/619	182/5610	0.0399847	0.0434172
5	GO:0010883	regulation of lipid storage	BP	5/619	18/5610	0.0407197	0.0440621
5	GO:0048002	antigen processing and presentation of peptide antigen	BP	5/619	18/5610	0.0407197	0.0440621
5	GO:0045661	regulation of myoblast differentiation	BP	5/619	18/5610	0.0407197	0.0440621
5	GO:0042311	vasodilation	BP	5/619	18/5610	0.0407197	0.0440621
16	GO:0019318	hexose metabolic process	BP	16/619	89/5610	0.0408229	0.0439704
7	GO:0009308	amine metabolic process	BP	7/619	30/5610	0.040895	0.0439974
19	GO:0045765	regulation of angiogenesis	BP	19/619	108/5610	0.0416345	0.044588
6	GO:0045913	positive regulation of carbohydrate metabolic process	BP	6/619	24/5610	0.041858	0.044725
6	GO:0034637	cellular carbohydrate biosynthetic process	BP	6/619	24/5610	0.041858	0.044725
6	GO:0050868	negative regulation of T cell activation	BP	6/619	24/5610	0.041858	0.044725
6	GO:0061515	myeloid cell development	BP	6/619	24/5610	0.041858	0.044725
11	GO:0032414	positive regulation of ion transmembrane transporter activity	BP	11/619	53/5610	0.0425036	0.044953
9	GO:0006639	acylglycerol metabolic process	BP	9/619	42/5610	0.043663	0.0455614
9	GO:0006638	neutral lipid metabolic process	BP	9/619	42/5610	0.043663	0.0455614
17	GO:0072507	divalent inorganic cation homeostasis	BP	17/619	94/5610	0.0437448	0.0455452
19	GO:1901342	regulation of vasculature development	BP	19/619	110/5610	0.0442858	0.0460061
157	GO:0042221	response to chemical	BP	157/619	1241/5610	0.0451388	0.0466335
65	GO:0045595	regulation of cell differentiation	BP	65/619	469/5610	0.0452179	0.0466637
13	GO:0002250	adaptive immune response	BP	13/619	67/5610	0.045945	0.0473618
37	GO:0098542	defense response to other organism	BP	37/619	244/5610	0.0462245	0.0475975
4	GO:0046716	muscle cell cellular homeostasis	BP	4/619	13/5610	0.0466157	0.0479475
4	GO:0034694	response to prostaglandin	BP	4/619	13/5610	0.0466157	0.0479475
4	GO:0055078	sodium ion homeostasis	BP	4/619	13/5610	0.0466157	0.0479475
4	GO:0031000	response to caffeine	BP	4/619	13/5610	0.0466157	0.0479475
4	GO:0021955	central nervous system neuron axonogenesis	BP	4/619	13/5610	0.0466157	0.0479475
8	GO:0006690	icosanoid metabolic process	BP	8/619	34/5610	0.0469189	0.047891
9	GO:0002768	immune response-regulating cell surface receptor signaling pathway	BP	9/619	43/5610	0.0481799	0.0490178
9	GO:0014823	response to activity	BP	9/619	43/5610	0.0481799	0.0490178
3	GO:0010714	positive regulation of collagen metabolic process	BP	3/619	8/5610	0.0489885	0.0497324
3	GO:0002689	negative regulation of leukocyte chemotaxis	BP	3/619	8/5610	0.0489885	0.0497324
3	GO:0010044	response to aluminum ion	BP	3/619	8/5610	0.0489885	0.0497324
3	GO:2000050	regulation of non-canonical Wnt signaling pathway	BP	3/619	8/5610	0.0489885	0.0497324
3	GO:0002428	antigen processing and presentation of peptide antigen via MHC class Ib	BP	3/619	8/5610	0.0489885	0.0497324
3	GO:0014014	negative regulation of gliogenesis	BP	3/619	8/5610	0.0489885	0.0497324
3	GO:0014902	myotube differentiation	BP	3/619	8/5610	0.0489885	0.0497324
3	GO:0034377	plasma lipoprotein particle assembly	BP	3/619	8/5610	0.0489885	0.0497324
3	GO:0071394	cellular response to testosterone stimulus	BP	3/619	8/5610	0.0489885	0.0497324
3	GO:0009404	toxin metabolic process	BP	3/619	8/5610	0.0489885	0.0497324
3	GO:0051004	regulation of lipoprotein lipase activity	BP	3/619	8/5610	0.0489885	0.0497324
8	GO:0015914	phospholipid transport	BP	8/619	35/5610	0.049843	0.049843
12	GO:0031674	I band	CC	12/619	21/5610	3.37434e-07	6.31676e-05
12	GO:0016460	myosin II complex	CC	12/619	18/5610	4.16958e-07	5.57533e-05
10	GO:0032982	myosin filament	CC	10/619	15/5610	4.47612e-07	4.65516e-05
17	GO:0043292	contractile fiber	CC	17/619	41/5610	5.09127e-07	4.76543e-05
16	GO:0016459	myosin complex	CC	16/619	38/5610	8.62957e-07	7.34298e-05
44	GO:0030018	Z disc	CC	44/619	93/5610	1.349e-06	6.64562e-05
6	GO:0005859	muscle myosin complex	CC	6/619	6/5610	1.76593e-06	6.35734e-05
61	GO:0062023	collagen-containing extracellular matrix	CC	61/619	236/5610	1.90067e-06	6.35368e-05
62	GO:0031012	extracellular matrix	CC	62/619	258/5610	2.0251e-06	6.53617e-05
62	GO:0030312	external encapsulating structure	CC	62/619	258/5610	2.0251e-06	6.53617e-05
73	GO:0005576	extracellular region	CC	73/619	363/5610	2.22686e-06	6.72367e-05
118	GO:0005615	extracellular space	CC	118/619	494/5610	2.566e-06	7.06406e-05
13	GO:0033017	sarcoplasmic reticulum membrane	CC	13/619	29/5610	4.0213e-06	7.68151e-05
19	GO:0032432	actin filament bundle	CC	19/619	56/5610	4.06573e-06	7.61105e-05
14	GO:0030016	myofibril	CC	14/619	34/5610	5.80969e-06	8.91454e-05
17	GO:0097517	contractile actin filament bundle	CC	17/619	49/5610	9.31557e-06	0.00013014
17	GO:0001725	stress fiber	CC	17/619	49/5610	9.31557e-06	0.00013014
5	GO:0030314	junctional membrane complex	CC	5/619	5/5610	1.61206e-05	0.000195959
7	GO:0005861	troponin complex	CC	7/619	10/5610	1.71572e-05	0.000198261
14	GO:0016529	sarcoplasmic reticulum	CC	14/619	39/5610	3.71781e-05	0.000382403
9	GO:0031430	M band	CC	9/619	18/5610	4.4384e-05	0.000437299
17	GO:0042641	actomyosin	CC	17/619	55/5610	5.17318e-05	0.000484209
4	GO:0005833	hemoglobin complex	CC	4/619	4/5610	0.000146946	0.00114618
7	GO:0036379	myofilament	CC	7/619	13/5610	0.000181873	0.00135105
6	GO:0005865	striated muscle thin filament	CC	6/619	10/5610	0.000250445	0.00172365
13	GO:0005581	collagen trimer	CC	13/619	42/5610	0.000387569	0.00255468
76	GO:0005856	cytoskeleton	CC	76/619	474/5610	0.000535961	0.00327882
7	GO:0031672	A band	CC	7/619	16/5610	0.000900234	0.00487063
3	GO:1990733	titin-telethonin complex	CC	3/619	3/5610	0.00133754	0.0062597
9	GO:0030017	sarcomere	CC	9/619	28/5610	0.00228282	0.00858118
4	GO:0005614	interstitial matrix	CC	4/619	7/5610	0.00390874	0.0127034
4	GO:0005579	membrane attack complex	CC	4/619	7/5610	0.00390874	0.0127034
5	GO:0005583	fibrillar collagen trimer	CC	5/619	11/5610	0.00421126	0.0129237
3	GO:0031838	haptoglobin-hemoglobin complex	CC	3/619	4/5610	0.00490934	0.0141825
56	GO:0099512	supramolecular fiber	CC	56/619	358/5610	0.00663313	0.0174399
56	GO:0099081	supramolecular polymer	CC	56/619	358/5610	0.00663313	0.0174399
7	GO:0001533	cornified envelope	CC	7/619	22/5610	0.00743673	0.0187118
43	GO:0009986	cell surface	CC	43/619	267/5610	0.00910289	0.0216251
5	GO:1905370	serine-type endopeptidase complex	CC	5/619	13/5610	0.00972381	0.0226405
5	GO:1905286	serine-type peptidase complex	CC	5/619	13/5610	0.00972381	0.0226405
3	GO:0005592	collagen type XI trimer	CC	3/619	5/5610	0.011268	0.0251115
3	GO:0014802	terminal cisterna	CC	3/619	5/5610	0.011268	0.0251115
4	GO:0031143	pseudopodium	CC	4/619	9/5610	0.0117413	0.0243677
2	GO:0098966	perisynaptic extracellular matrix	CC	2/619	2/5610	0.0121571	0.0245768
2	GO:0005587	collagen type IV trimer	CC	2/619	2/5610	0.0121571	0.0245768
2	GO:0005584	collagen type I trimer	CC	2/619	2/5610	0.0121571	0.0245768
2	GO:0042629	mast cell granule	CC	2/619	2/5610	0.0121571	0.0245768
2	GO:0098651	basement membrane collagen trimer	CC	2/619	2/5610	0.0121571	0.0245768
2	GO:0098642	network-forming collagen trimer	CC	2/619	2/5610	0.0121571	0.0245768
5	GO:0097386	glial cell projection	CC	5/619	14/5610	0.0137775	0.0235754
4	GO:0034385	triglyceride-rich plasma lipoprotein particle	CC	4/619	10/5610	0.017886	0.0284715
4	GO:0034361	very-low-density lipoprotein particle	CC	4/619	10/5610	0.017886	0.0284715
3	GO:0033106	cis-Golgi network membrane	CC	3/619	6/5610	0.020701	0.0308046
23	GO:0015629	actin cytoskeleton	CC	23/619	129/5610	0.0215379	0.0306841
5	GO:0019814	immunoglobulin complex	CC	5/619	17/5610	0.0322442	0.0414
20	GO:0009897	external side of plasma membrane	CC	20/619	114/5610	0.0332142	0.0423549
3	GO:0042611	MHC protein complex	CC	3/619	7/5610	0.0332952	0.0424004
2	GO:1990454	L-type voltage-gated calcium channel complex	CC	2/619	3/5610	0.0337963	0.0413507
2	GO:0016591	RNA polymerase II, holoenzyme	CC	2/619	3/5610	0.0337963	0.0413507
2	GO:0030485	smooth muscle contractile fiber	CC	2/619	3/5610	0.0337963	0.0413507
2	GO:0016589	NURF complex	CC	2/619	3/5610	0.0337963	0.0413507
7	GO:0030315	T-tubule	CC	7/619	29/5610	0.0345142	0.0384587
3	GO:0033018	sarcoplasmic reticulum lumen	CC	3/619	8/5610	0.0489885	0.0497324
13	GO:0042805	actinin binding	MF	13/619	24/5610	2.50402e-07	7.81255e-05
10	GO:0051393	alpha-actinin binding	MF	10/619	16/5610	1.07609e-06	6.29511e-05
67	GO:0003779	actin binding	MF	67/619	286/5610	1.395e-06	6.52862e-05
26	GO:0004866	endopeptidase inhibitor activity	MF	26/619	88/5610	1.4668e-06	5.96924e-05
6	GO:0031433	telethonin binding	MF	6/619	6/5610	1.76593e-06	6.35734e-05
8	GO:0051371	muscle alpha-actinin binding	MF	8/619	11/5610	2.5648e-06	7.27469e-05
26	GO:0030414	peptidase inhibitor activity	MF	26/619	91/5610	2.95389e-06	7.2759e-05
12	GO:0008307	structural constituent of muscle	MF	12/619	25/5610	3.92532e-06	7.65437e-05
55	GO:0005509	calcium ion binding	MF	55/619	269/5610	5.22696e-06	8.43524e-05
26	GO:0061135	endopeptidase regulator activity	MF	26/619	94/5610	5.72133e-06	8.92527e-05
95	GO:0008092	cytoskeletal protein binding	MF	95/619	558/5610	8.84467e-06	0.000125434
28	GO:0061134	peptidase regulator activity	MF	28/619	108/5610	1.27168e-05	0.000158705
5	GO:0051373	FATZ binding	MF	5/619	5/5610	1.61206e-05	0.000195959
16	GO:0004867	serine-type endopeptidase inhibitor activity	MF	16/619	50/5610	5.351e-05	0.000495895
5	GO:0004089	carbonate dehydratase activity	MF	5/619	6/5610	8.78937e-05	0.000776118
5	GO:0005344	oxygen carrier activity	MF	5/619	6/5610	8.78937e-05	0.000776118
33	GO:0051015	actin filament binding	MF	33/619	158/5610	0.000247121	0.00171337
16	GO:0005200	structural constituent of cytoskeleton	MF	16/619	58/5610	0.000373395	0.00247871
5	GO:0031014	troponin T binding	MF	5/619	8/5610	0.000677963	0.00391712
173	GO:0046872	metal ion binding	MF	173/619	1266/5610	0.000907379	0.00479834
22	GO:0005516	calmodulin binding	MF	22/619	98/5610	0.000920789	0.00481485
11	GO:0016836	hydro-lyase activity	MF	11/619	36/5610	0.00121894	0.0058811
11	GO:0005201	extracellular matrix structural constituent	MF	11/619	36/5610	0.00121894	0.0058811
3	GO:0005186	pheromone activity	MF	3/619	3/5610	0.00133754	0.0062597
3	GO:0005009	insulin receptor activity	MF	3/619	3/5610	0.00133754	0.0062597
3	GO:0031720	haptoglobin binding	MF	3/619	3/5610	0.00133754	0.0062597
3	GO:0016500	protein-hormone receptor activity	MF	3/619	3/5610	0.00133754	0.0062597
7	GO:0000146	microfilament motor activity	MF	7/619	17/5610	0.00138631	0.00600732
5	GO:0019825	oxygen binding	MF	5/619	9/5610	0.00138733	0.0059566
32	GO:0004857	enzyme inhibitor activity	MF	32/619	165/5610	0.00139711	0.00591717
176	GO:0043169	cation binding	MF	176/619	1304/5610	0.00146945	0.00619553
6	GO:0005537	mannose binding	MF	6/619	13/5610	0.00152809	0.00641388
17	GO:0002020	protease binding	MF	17/619	71/5610	0.00168239	0.00702999
4	GO:0030020	extracellular matrix structural constituent conferring tensile strength	MF	4/619	6/5610	0.00183496	0.00743515
4	GO:0031432	titin binding	MF	4/619	6/5610	0.00183496	0.00743515
8	GO:0004869	cysteine-type endopeptidase inhibitor activity	MF	8/619	23/5610	0.00227375	0.00858158
5	GO:0034987	immunoglobulin receptor binding	MF	5/619	10/5610	0.00252421	0.00919322
5	GO:0042608	T cell receptor binding	MF	5/619	10/5610	0.00252421	0.00919322
7	GO:0022843	voltage-gated cation channel activity	MF	7/619	19/5610	0.00294899	0.0104555
10	GO:0033293	monocarboxylic acid binding	MF	10/619	35/5610	0.00350852	0.0118555
3	GO:0030492	hemoglobin binding	MF	3/619	4/5610	0.00490934	0.0141825
3	GO:0001972	retinoic acid binding	MF	3/619	4/5610	0.00490934	0.0141825
3	GO:0005550	pheromone binding	MF	3/619	4/5610	0.00490934	0.0141825
13	GO:0020037	heme binding	MF	13/619	52/5610	0.00563645	0.0152477
11	GO:0016835	carbon-oxygen lyase activity	MF	11/619	43/5610	0.00569895	0.0152843
4	GO:0019865	immunoglobulin binding	MF	4/619	8/5610	0.00713951	0.0184602
4	GO:0031005	filamin binding	MF	4/619	8/5610	0.00713951	0.0184602
23	GO:0030246	carbohydrate binding	MF	23/619	120/5610	0.00735852	0.0185649
13	GO:0046906	tetrapyrrole binding	MF	13/619	57/5610	0.00908821	0.0216452
3	GO:0008131	primary amine oxidase activity	MF	3/619	5/5610	0.011268	0.0251115
3	GO:0005549	odorant binding	MF	3/619	5/5610	0.011268	0.0251115
4	GO:0048407	platelet-derived growth factor binding	MF	4/619	9/5610	0.0117413	0.0243677
4	GO:0001530	lipopolysaccharide binding	MF	4/619	9/5610	0.0117413	0.0243677
2	GO:0106256	hydroperoxy icosatetraenoate dehydratase activity	MF	2/619	2/5610	0.0121571	0.0245768
2	GO:0004687	myosin light chain kinase activity	MF	2/619	2/5610	0.0121571	0.0245768
2	GO:1905762	CCR4-NOT complex binding	MF	2/619	2/5610	0.0121571	0.0245768
2	GO:0106274	NAD+-protein-arginine ADP-ribosyltransferase activity	MF	2/619	2/5610	0.0121571	0.0245768
2	GO:0034988	Fc-gamma receptor I complex binding	MF	2/619	2/5610	0.0121571	0.0245768
2	GO:0047655	allyl-alcohol dehydrogenase activity	MF	2/619	2/5610	0.0121571	0.0245768
2	GO:0015347	sodium-independent organic anion transmembrane transporter activity	MF	2/619	2/5610	0.0121571	0.0245768
2	GO:0031721	hemoglobin alpha binding	MF	2/619	2/5610	0.0121571	0.0245768
2	GO:0031722	hemoglobin beta binding	MF	2/619	2/5610	0.0121571	0.0245768
2	GO:1902282	voltage-gated potassium channel activity involved in ventricular cardiac muscle cell action potential repolarization	MF	2/619	2/5610	0.0121571	0.0245768
2	GO:1990042	glycerol dehydrogenase [NAD(P)+] activity	MF	2/619	2/5610	0.0121571	0.0245768
2	GO:0070080	titin Z domain binding	MF	2/619	2/5610	0.0121571	0.0245768
2	GO:0086008	voltage-gated potassium channel activity involved in cardiac muscle cell action potential repolarization	MF	2/619	2/5610	0.0121571	0.0245768
2	GO:0005519	cytoskeletal regulatory protein binding	MF	2/619	2/5610	0.0121571	0.0245768
2	GO:0060228	phosphatidylcholine-sterol O-acyltransferase activator activity	MF	2/619	2/5610	0.0121571	0.0245768
2	GO:0047956	glycerol dehydrogenase [NADP+] activity	MF	2/619	2/5610	0.0121571	0.0245768
4	GO:0005501	retinoid binding	MF	4/619	10/5610	0.017886	0.0284715
4	GO:1990756	ubiquitin ligase-substrate adaptor activity	MF	4/619	10/5610	0.017886	0.0284715
5	GO:0030506	ankyrin binding	MF	5/619	15/5610	0.01883	0.0287988
11	GO:0072341	modified amino acid binding	MF	11/619	49/5610	0.0188567	0.0284217
3	GO:0042610	CD8 receptor binding	MF	3/619	6/5610	0.020701	0.0308046
3	GO:0008395	steroid hydroxylase activity	MF	3/619	6/5610	0.020701	0.0308046
3	GO:0070330	aromatase activity	MF	3/619	6/5610	0.020701	0.0308046
3	GO:0031404	chloride ion binding	MF	3/619	6/5610	0.020701	0.0308046
3	GO:0004111	creatine kinase activity	MF	3/619	6/5610	0.020701	0.0308046
3	GO:0070492	oligosaccharide binding	MF	3/619	6/5610	0.020701	0.0308046
4	GO:0019840	isoprenoid binding	MF	4/619	11/5610	0.0257001	0.0351685
4	GO:0140767	enzyme-substrate adaptor activity	MF	4/619	11/5610	0.0257001	0.0351685
4	GO:1900750	oligopeptide binding	MF	4/619	11/5610	0.0257001	0.0351685
10	GO:0004252	serine-type endopeptidase activity	MF	10/619	45/5610	0.0273133	0.0365741
7	GO:0005504	fatty acid binding	MF	7/619	28/5610	0.0288303	0.0381146
10	GO:0003774	cytoskeletal motor activity	MF	10/619	46/5610	0.0302204	0.0393411
3	GO:0016775	phosphotransferase activity, nitrogenous group as acceptor	MF	3/619	7/5610	0.0332952	0.0424004
3	GO:0042609	CD4 receptor binding	MF	3/619	7/5610	0.0332952	0.0424004
3	GO:0016885	ligase activity, forming carbon-carbon bonds	MF	3/619	7/5610	0.0332952	0.0424004
2	GO:0048030	disaccharide binding	MF	2/619	3/5610	0.0337963	0.0413507
2	GO:0009374	biotin binding	MF	2/619	3/5610	0.0337963	0.0413507
2	GO:0004523	RNA-DNA hybrid ribonuclease activity	MF	2/619	3/5610	0.0337963	0.0413507
2	GO:0008035	high-density lipoprotein particle binding	MF	2/619	3/5610	0.0337963	0.0413507
2	GO:0031013	troponin I binding	MF	2/619	3/5610	0.0337963	0.0413507
2	GO:1990763	arrestin family protein binding	MF	2/619	3/5610	0.0337963	0.0413507
2	GO:0004082	bisphosphoglycerate mutase activity	MF	2/619	3/5610	0.0337963	0.0413507
2	GO:0008331	high voltage-gated calcium channel activity	MF	2/619	3/5610	0.0337963	0.0413507
2	GO:0008391	arachidonic acid monooxygenase activity	MF	2/619	3/5610	0.0337963	0.0413507
2	GO:0004619	phosphoglycerate mutase activity	MF	2/619	3/5610	0.0337963	0.0413507
2	GO:0004450	isocitrate dehydrogenase (NADP+) activity	MF	2/619	3/5610	0.0337963	0.0413507
2	GO:0071723	lipopeptide binding	MF	2/619	3/5610	0.0337963	0.0413507
2	GO:0052596	phenethylamine:oxygen oxidoreductase (deaminating) activity	MF	2/619	3/5610	0.0337963	0.0413507
2	GO:0052595	aliphatic amine oxidase activity	MF	2/619	3/5610	0.0337963	0.0413507
4	GO:0005523	tropomyosin binding	MF	4/619	13/5610	0.0466157	0.0479475
11	GO:0008236	serine-type peptidase activity	MF	11/619	55/5610	0.0475029	0.0484344
3	GO:0055102	lipase inhibitor activity	MF	3/619	8/5610	0.0489885	0.0497324
3	GO:0005245	voltage-gated calcium channel activity	MF	3/619	8/5610	0.0489885	0.0497324
