# Supplementary material for: Proteomic and Metabolomic Analysis of the Neuroprotective Effects of Lycium Ruthenicum Polyphenols in Diabetic Peripheral Neuropathy Mice
Source: Food Sci Nutr. 2025 May 1;13(5):e70209. doi: 10.1002/fsn3.70209 (PMC12045932; doi:10.1002/fsn3.70209)
Supplement: Supplementary file 2 — Table S2. GO enrichment analyses table of LRP and DPN groups. [file FSN3-13-e70209-s002.xlsx]

## Sheet: Supplementary Table 2(GO-LRP)
Protein Number	GO ID	GO Description	GO Term(Level1)	Ratio_in_study	Ratio_in_pop	Pvalue_uncorrected	Pvalue_corrected
45	GO:0006754	ATP biosynthetic process	BP	45/2083	61/5610	6.58649e-07	0.000368185
42	GO:0006941	striated muscle contraction	BP	42/2083	56/5610	9.46478e-07	0.00017636
43	GO:0015986	proton motive force-driven ATP synthesis	BP	43/2083	54/5610	1.17238e-06	0.000109227
39	GO:0019646	aerobic electron transport chain	BP	39/2083	48/5610	1.23114e-06	9.83154e-05
56	GO:0009060	aerobic respiration	BP	56/2083	78/5610	1.37851e-06	9.06571e-05
46	GO:0009145	purine nucleoside triphosphate biosynthetic process	BP	46/2083	68/5610	1.49098e-06	7.57687e-05
60	GO:0045333	cellular respiration	BP	60/2083	83/5610	1.64451e-06	7.66068e-05
79	GO:0015980	energy derivation by oxidation of organic compounds	BP	79/2083	119/5610	1.79408e-06	7.16352e-05
48	GO:0022904	respiratory electron transport chain	BP	48/2083	66/5610	2.01167e-06	7.49684e-05
43	GO:0042776	proton motive force-driven mitochondrial ATP synthesis	BP	43/2083	53/5610	2.0271e-06	7.0822e-05
50	GO:0022900	electron transport chain	BP	50/2083	70/5610	2.21164e-06	6.68274e-05
78	GO:0009205	purine ribonucleoside triphosphate metabolic process	BP	78/2083	131/5610	2.39765e-06	6.70144e-05
76	GO:0046034	ATP metabolic process	BP	76/2083	117/5610	2.47476e-06	6.58758e-05
45	GO:0009206	purine ribonucleoside triphosphate biosynthetic process	BP	45/2083	67/5610	2.51182e-06	5.97493e-05
71	GO:0006936	muscle contraction	BP	71/2083	99/5610	2.52593e-06	5.76325e-05
130	GO:0006163	purine nucleotide metabolic process	BP	130/2083	237/5610	2.56784e-06	5.52086e-05
108	GO:0006091	generation of precursor metabolites and energy	BP	108/2083	190/5610	2.63142e-06	5.55081e-05
81	GO:0003012	muscle system process	BP	81/2083	118/5610	2.6795e-06	5.54756e-05
137	GO:0072521	purine-containing compound metabolic process	BP	137/2083	253/5610	2.71448e-06	5.41927e-05
128	GO:0009150	purine ribonucleotide metabolic process	BP	128/2083	232/5610	2.81252e-06	5.24067e-05
83	GO:0009141	nucleoside triphosphate metabolic process	BP	83/2083	145/5610	3.13211e-06	5.4714e-05
81	GO:0009144	purine nucleoside triphosphate metabolic process	BP	81/2083	135/5610	3.16883e-06	5.3678e-05
78	GO:0009199	ribonucleoside triphosphate metabolic process	BP	78/2083	135/5610	3.16883e-06	5.3678e-05
27	GO:0045214	sarcomere organization	BP	27/2083	35/5610	3.35274e-06	5.43242e-05
128	GO:0009259	ribonucleotide metabolic process	BP	128/2083	244/5610	3.5275e-06	5.63392e-05
49	GO:0009142	nucleoside triphosphate biosynthetic process	BP	49/2083	77/5610	3.81792e-06	5.76816e-05
59	GO:0017157	regulation of exocytosis	BP	59/2083	98/5610	3.89458e-06	5.80552e-05
71	GO:0009152	purine ribonucleotide biosynthetic process	BP	71/2083	123/5610	4.34556e-06	5.92481e-05
129	GO:0019693	ribose phosphate metabolic process	BP	129/2083	249/5610	4.47591e-06	6.029e-05
396	GO:0032879	regulation of localization	BP	396/2083	893/5610	6.77674e-06	7.08074e-05
337	GO:0051049	regulation of transport	BP	337/2083	749/5610	7.60351e-06	7.39193e-05
71	GO:0006164	purine nucleotide biosynthetic process	BP	71/2083	125/5610	8.29845e-06	7.66749e-05
45	GO:0006937	regulation of muscle contraction	BP	45/2083	71/5610	9.40244e-06	8.40954e-05
45	GO:0009201	ribonucleoside triphosphate biosynthetic process	BP	45/2083	71/5610	9.40244e-06	8.40954e-05
156	GO:0120036	plasma membrane bounded cell projection organization	BP	156/2083	319/5610	1.21237e-05	0.000105072
31	GO:0032981	mitochondrial respiratory chain complex I assembly	BP	31/2083	45/5610	1.68619e-05	0.000141742
31	GO:0010257	NADH dehydrogenase complex assembly	BP	31/2083	45/5610	1.68619e-05	0.000141742
205	GO:0003008	system process	BP	205/2083	438/5610	1.81275e-05	0.000150122
60	GO:0090257	regulation of muscle system process	BP	60/2083	103/5610	1.85024e-05	0.000152101
24	GO:0060048	cardiac muscle contraction	BP	24/2083	32/5610	2.07819e-05	0.000165958
187	GO:0030030	cell projection organization	BP	187/2083	396/5610	2.42714e-05	0.00018844
101	GO:0044057	regulation of system process	BP	101/2083	195/5610	2.93349e-05	0.000224633
205	GO:0007010	cytoskeleton organization	BP	205/2083	441/5610	3.06139e-05	0.000232832
185	GO:1901135	carbohydrate derivative metabolic process	BP	185/2083	394/5610	3.78759e-05	0.000280432
71	GO:0072522	purine-containing compound biosynthetic process	BP	71/2083	130/5610	4.59338e-05	0.000333467
17	GO:0006120	mitochondrial electron transport, NADH to ubiquinone	BP	17/2083	21/5610	5.02758e-05	0.00036031
147	GO:0006753	nucleoside phosphate metabolic process	BP	147/2083	305/5610	5.43221e-05	0.000381963
43	GO:0031032	actomyosin structure organization	BP	43/2083	71/5610	6.09834e-05	0.000426122
52	GO:0007267	cell-cell signaling	BP	52/2083	90/5610	6.43358e-05	0.000443997
146	GO:0009117	nucleotide metabolic process	BP	146/2083	303/5610	6.63166e-05	0.000454859
160	GO:0055086	nucleobase-containing small molecule metabolic process	BP	160/2083	338/5610	9.47694e-05	0.000642135
71	GO:0009260	ribonucleotide biosynthetic process	BP	71/2083	132/5610	0.000111591	0.000738214
9	GO:0006122	mitochondrial electron transport, ubiquinol to cytochrome c	BP	9/2083	9/5610	0.000132681	0.000833358
72	GO:0046390	ribose phosphate biosynthetic process	BP	72/2083	136/5610	0.000149512	0.000923505
20	GO:0003009	skeletal muscle contraction	BP	20/2083	27/5610	0.00016108	0.000989493
62	GO:0023052	signaling	BP	62/2083	114/5610	0.000174957	0.00106305
80	GO:0000226	microtubule cytoskeleton organization	BP	80/2083	154/5610	0.000178905	0.00108117
490	GO:0048856	anatomical structure development	BP	490/2083	1170/5610	0.000181777	0.00109262
382	GO:0051239	regulation of multicellular organismal process	BP	382/2083	897/5610	0.000253456	0.00145315
12	GO:0008090	retrograde axonal transport	BP	12/2083	14/5610	0.000265988	0.00151722
120	GO:0051046	regulation of secretion	BP	120/2083	251/5610	0.000486428	0.00251771
96	GO:0031175	neuron projection development	BP	96/2083	195/5610	0.000494351	0.00254693
123	GO:0090407	organophosphate biosynthetic process	BP	123/2083	260/5610	0.000614967	0.00306935
138	GO:0060627	regulation of vesicle-mediated transport	BP	138/2083	296/5610	0.00065508	0.00324062
25	GO:0010927	cellular component assembly involved in morphogenesis	BP	25/2083	39/5610	0.000709797	0.00340581
36	GO:0099003	vesicle-mediated transport in synapse	BP	36/2083	61/5610	0.000716138	0.00342155
109	GO:1903530	regulation of secretion by cell	BP	109/2083	227/5610	0.000729288	0.00346955
12	GO:0002026	regulation of the force of heart contraction	BP	12/2083	15/5610	0.000878516	0.0040089
41	GO:0097485	neuron projection guidance	BP	41/2083	73/5610	0.000924294	0.00410064
729	GO:0032502	developmental process	BP	729/2083	1812/5610	0.000935766	0.00411884
42	GO:1903522	regulation of blood circulation	BP	42/2083	75/5610	0.00102485	0.00444102
75	GO:1901293	nucleoside phosphate biosynthetic process	BP	75/2083	149/5610	0.00102712	0.00443368
17	GO:1902600	proton transmembrane transport	BP	17/2083	24/5610	0.00102912	0.00442521
102	GO:0034762	regulation of transmembrane transport	BP	102/2083	212/5610	0.00106309	0.00453641
35	GO:0008016	regulation of heart contraction	BP	35/2083	60/5610	0.00107412	0.00456605
59	GO:0030031	cell projection assembly	BP	59/2083	113/5610	0.0010939	0.00458047
20	GO:0061564	axon development	BP	20/2083	30/5610	0.0011023	0.00459838
53	GO:0048729	tissue morphogenesis	BP	53/2083	100/5610	0.00115303	0.00479214
40	GO:0007411	axon guidance	BP	40/2083	71/5610	0.00115553	0.00478475
26	GO:0072593	reactive oxygen species metabolic process	BP	26/2083	42/5610	0.00118411	0.00486703
19	GO:0120162	positive regulation of cold-induced thermogenesis	BP	19/2083	28/5610	0.00125297	0.00503894
19	GO:0006953	acute-phase response	BP	19/2083	28/5610	0.00125297	0.00503894
57	GO:0120031	plasma membrane bounded cell projection assembly	BP	57/2083	109/5610	0.00127049	0.00505485
74	GO:0009165	nucleotide biosynthetic process	BP	74/2083	148/5610	0.00135435	0.00535042
25	GO:0045921	positive regulation of exocytosis	BP	25/2083	40/5610	0.00145865	0.00572202
31	GO:0008037	cell recognition	BP	31/2083	53/5610	0.00157409	0.00608938
87	GO:0099177	regulation of trans-synaptic signaling	BP	87/2083	180/5610	0.00214249	0.00785347
18	GO:0042476	odontogenesis	BP	18/2083	27/5610	0.0022124	0.0080832
15	GO:0031103	axon regeneration	BP	15/2083	21/5610	0.00223387	0.00813506
204	GO:0019637	organophosphate metabolic process	BP	204/2083	466/5610	0.00223446	0.00811079
87	GO:0034330	cell junction organization	BP	87/2083	181/5610	0.00226096	0.00818043
391	GO:0032501	multicellular organismal process	BP	391/2083	942/5610	0.00243626	0.00864678
86	GO:0050804	modulation of chemical synaptic transmission	BP	86/2083	179/5610	0.00272384	0.00934126
17	GO:0051149	positive regulation of muscle cell differentiation	BP	17/2083	25/5610	0.00274561	0.0093585
95	GO:0006812	cation transport	BP	95/2083	200/5610	0.00278217	0.00945431
12	GO:0008299	isoprenoid biosynthetic process	BP	12/2083	16/5610	0.00291354	0.00969446
12	GO:0017158	regulation of calcium ion-dependent exocytosis	BP	12/2083	16/5610	0.00291354	0.00969446
119	GO:0007017	microtubule-based process	BP	119/2083	258/5610	0.00292124	0.00960571
88	GO:1901137	carbohydrate derivative biosynthetic process	BP	88/2083	184/5610	0.0030917	0.0100773
39	GO:0072329	monocarboxylic acid catabolic process	BP	39/2083	72/5610	0.00313561	0.0101612
48	GO:0007265	Ras protein signal transduction	BP	48/2083	92/5610	0.0031975	0.010302
205	GO:0051240	positive regulation of multicellular organismal process	BP	205/2083	471/5610	0.0032495	0.0104395
9	GO:0043299	leukocyte degranulation	BP	9/2083	11/5610	0.00325196	0.0104174
9	GO:0110011	regulation of basement membrane organization	BP	9/2083	11/5610	0.00325196	0.0104174
111	GO:0043269	regulation of ion transport	BP	111/2083	240/5610	0.00327439	0.010312
93	GO:0032970	regulation of actin filament-based process	BP	93/2083	197/5610	0.00336234	0.0104419
117	GO:0030029	actin filament-based process	BP	117/2083	254/5610	0.00337463	0.0104511
32	GO:0051648	vesicle localization	BP	32/2083	57/5610	0.00361251	0.0110349
123	GO:0051493	regulation of cytoskeleton organization	BP	123/2083	270/5610	0.00365666	0.0111394
23	GO:0007032	endosome organization	BP	23/2083	38/5610	0.00378078	0.011455
23	GO:0098930	axonal transport	BP	23/2083	38/5610	0.00378078	0.011455
28	GO:0045055	regulated exocytosis	BP	28/2083	48/5610	0.00384356	0.0115204
21	GO:0099072	regulation of postsynaptic membrane neurotransmitter receptor levels	BP	21/2083	34/5610	0.00394953	0.0117124
499	GO:0065008	regulation of biological quality	BP	499/2083	1227/5610	0.00403771	0.0119107
61	GO:0007420	brain development	BP	61/2083	122/5610	0.00428099	0.0124965
16	GO:2000379	positive regulation of reactive oxygen species metabolic process	BP	16/2083	24/5610	0.00471023	0.0134338
104	GO:0030036	actin cytoskeleton organization	BP	104/2083	225/5610	0.00476446	0.0135538
207	GO:0009653	anatomical structure morphogenesis	BP	207/2083	479/5610	0.0047816	0.0135681
22	GO:0006942	regulation of striated muscle contraction	BP	22/2083	36/5610	0.00482916	0.0136338
34	GO:0033108	mitochondrial respiratory chain complex assembly	BP	34/2083	62/5610	0.0051355	0.0143537
7	GO:0032291	axon ensheathment in central nervous system	BP	7/2083	8/5610	0.0052268	0.0142179
7	GO:0022010	central nervous system myelination	BP	7/2083	8/5610	0.0052268	0.0142179
63	GO:0007264	small GTPase mediated signal transduction	BP	63/2083	128/5610	0.0053266	0.0143152
46	GO:0006887	exocytosis	BP	46/2083	89/5610	0.00544933	0.0146099
37	GO:0099537	trans-synaptic signaling	BP	37/2083	69/5610	0.00554927	0.0148423
11	GO:0070050	neuron cellular homeostasis	BP	11/2083	15/5610	0.00572235	0.0152323
27	GO:0008088	axo-dendritic transport	BP	27/2083	47/5610	0.00575123	0.0151648
38	GO:0099536	synaptic signaling	BP	38/2083	71/5610	0.00610915	0.0158838
95	GO:0007154	cell communication	BP	95/2083	205/5610	0.0063459	0.016385
54	GO:0120039	plasma membrane bounded cell projection morphogenesis	BP	54/2083	108/5610	0.00643211	0.0165313
10	GO:0006123	mitochondrial electron transport, cytochrome c to oxygen	BP	10/2083	13/5610	0.00650772	0.016611
30	GO:0048666	neuron development	BP	30/2083	54/5610	0.00669097	0.0170399
30	GO:0007272	ensheathment of neurons	BP	30/2083	54/5610	0.00669097	0.0170399
30	GO:0008366	axon ensheathment	BP	30/2083	54/5610	0.00669097	0.0170399
18	GO:0048488	synaptic vesicle endocytosis	BP	18/2083	29/5610	0.00673622	0.0170002
18	GO:0140238	presynaptic endocytosis	BP	18/2083	29/5610	0.00673622	0.0170002
16	GO:0031102	neuron projection regeneration	BP	16/2083	25/5610	0.00677843	0.0170299
16	GO:0007519	skeletal muscle tissue development	BP	16/2083	25/5610	0.00677843	0.0170299
5	GO:0006599	phosphagen metabolic process	BP	5/2083	5/5610	0.0070359	0.0174803
5	GO:0036151	phosphatidylcholine acyl-chain remodeling	BP	5/2083	5/5610	0.0070359	0.0174803
5	GO:0042396	phosphagen biosynthetic process	BP	5/2083	5/5610	0.0070359	0.0174803
5	GO:0035995	detection of muscle stretch	BP	5/2083	5/5610	0.0070359	0.0174803
5	GO:1990456	mitochondrion-endoplasmic reticulum membrane tethering	BP	5/2083	5/5610	0.0070359	0.0174803
5	GO:0051167	xylulose 5-phosphate metabolic process	BP	5/2083	5/5610	0.0070359	0.0174803
5	GO:1900003	regulation of serine-type endopeptidase activity	BP	5/2083	5/5610	0.0070359	0.0174803
5	GO:1901950	dense core granule transport	BP	5/2083	5/5610	0.0070359	0.0174803
5	GO:0031034	myosin filament assembly	BP	5/2083	5/5610	0.0070359	0.0174803
5	GO:0031033	myosin filament organization	BP	5/2083	5/5610	0.0070359	0.0174803
5	GO:1902571	regulation of serine-type peptidase activity	BP	5/2083	5/5610	0.0070359	0.0174803
5	GO:0019640	glucuronate catabolic process to xylulose 5-phosphate	BP	5/2083	5/5610	0.0070359	0.0174803
5	GO:0106070	regulation of adenylate cyclase-activating G protein-coupled receptor signaling pathway	BP	5/2083	5/5610	0.0070359	0.0174803
5	GO:1904753	negative regulation of vascular associated smooth muscle cell migration	BP	5/2083	5/5610	0.0070359	0.0174803
5	GO:0099519	dense core granule cytoskeletal transport	BP	5/2083	5/5610	0.0070359	0.0174803
5	GO:0046687	response to chromate	BP	5/2083	5/5610	0.0070359	0.0174803
5	GO:0007512	adult heart development	BP	5/2083	5/5610	0.0070359	0.0174803
5	GO:0032253	dense core granule localization	BP	5/2083	5/5610	0.0070359	0.0174803
5	GO:0046314	phosphocreatine biosynthetic process	BP	5/2083	5/5610	0.0070359	0.0174803
5	GO:0006064	glucuronate catabolic process	BP	5/2083	5/5610	0.0070359	0.0174803
5	GO:0006603	phosphocreatine metabolic process	BP	5/2083	5/5610	0.0070359	0.0174803
5	GO:1901159	xylulose 5-phosphate biosynthetic process	BP	5/2083	5/5610	0.0070359	0.0174803
45	GO:0007399	nervous system development	BP	45/2083	88/5610	0.00741987	0.0171748
52	GO:0048812	neuron projection morphogenesis	BP	52/2083	104/5610	0.00752518	0.0173467
56	GO:0048858	cell projection morphogenesis	BP	56/2083	113/5610	0.00764324	0.0175465
19	GO:0051489	regulation of filopodium assembly	BP	19/2083	31/5610	0.0080147	0.0181385
15	GO:0042743	hydrogen peroxide metabolic process	BP	15/2083	23/5610	0.00807358	0.0181615
17	GO:0090288	negative regulation of cellular response to growth factor stimulus	BP	17/2083	27/5610	0.00823559	0.0184887
17	GO:0021782	glial cell development	BP	17/2083	27/5610	0.00823559	0.0184887
17	GO:0006099	tricarboxylic acid cycle	BP	17/2083	27/5610	0.00823559	0.0184887
31	GO:1903305	regulation of regulated secretory pathway	BP	31/2083	57/5610	0.0084968	0.0186629
29	GO:0051650	establishment of vesicle localization	BP	29/2083	52/5610	0.00872819	0.0189478
93	GO:0051051	negative regulation of transport	BP	93/2083	202/5610	0.00928522	0.0198108
178	GO:0051050	positive regulation of transport	BP	178/2083	412/5610	0.00937471	0.0198127
29	GO:0043524	negative regulation of neuron apoptotic process	BP	29/2083	53/5610	0.00975757	0.0203906
44	GO:0044403	biological process involved in symbiotic interaction	BP	44/2083	87/5610	0.0100684	0.0207684
68	GO:1904062	regulation of cation transmembrane transport	BP	68/2083	143/5610	0.0108125	0.0220993
72	GO:0032940	secretion by cell	BP	72/2083	153/5610	0.0109142	0.022226
10	GO:1903319	positive regulation of protein maturation	BP	10/2083	14/5610	0.0111468	0.0226173
10	GO:0000271	polysaccharide biosynthetic process	BP	10/2083	14/5610	0.0111468	0.0226173
10	GO:0005978	glycogen biosynthetic process	BP	10/2083	14/5610	0.0111468	0.0226173
10	GO:0009250	glucan biosynthetic process	BP	10/2083	14/5610	0.0111468	0.0226173
10	GO:0010954	positive regulation of protein processing	BP	10/2083	14/5610	0.0111468	0.0226173
10	GO:0033692	cellular polysaccharide biosynthetic process	BP	10/2083	14/5610	0.0111468	0.0226173
73	GO:0007015	actin filament organization	BP	73/2083	155/5610	0.0112327	0.0224253
25	GO:0007043	cell-cell junction assembly	BP	25/2083	44/5610	0.0112407	0.0224013
53	GO:0007186	G protein-coupled receptor signaling pathway	BP	53/2083	108/5610	0.0116648	0.0231639
36	GO:1903169	regulation of calcium ion transmembrane transport	BP	36/2083	69/5610	0.0117503	0.0232511
42	GO:0072503	cellular divalent inorganic cation homeostasis	BP	42/2083	83/5610	0.0117867	0.0232818
20	GO:0007266	Rho protein signal transduction	BP	20/2083	34/5610	0.0118146	0.0232548
20	GO:0031623	receptor internalization	BP	20/2083	34/5610	0.0118146	0.0232548
83	GO:0032956	regulation of actin cytoskeleton organization	BP	83/2083	180/5610	0.0121213	0.0237331
50	GO:0034329	cell junction assembly	BP	50/2083	101/5610	0.0122558	0.0238711
6	GO:0030049	muscle filament sliding	BP	6/2083	7/5610	0.0124588	0.0242242
6	GO:0035493	SNARE complex assembly	BP	6/2083	7/5610	0.0124588	0.0242242
6	GO:0060052	neurofilament cytoskeleton organization	BP	6/2083	7/5610	0.0124588	0.0242242
6	GO:0062099	negative regulation of programmed necrotic cell death	BP	6/2083	7/5610	0.0124588	0.0242242
6	GO:1903659	regulation of complement-dependent cytotoxicity	BP	6/2083	7/5610	0.0124588	0.0242242
6	GO:0060546	negative regulation of necroptotic process	BP	6/2083	7/5610	0.0124588	0.0242242
6	GO:0072175	epithelial tube formation	BP	6/2083	7/5610	0.0124588	0.0242242
6	GO:2000169	regulation of peptidyl-cysteine S-nitrosylation	BP	6/2083	7/5610	0.0124588	0.0242242
9	GO:0042730	fibrinolysis	BP	9/2083	12/5610	0.0125037	0.0237337
9	GO:0032288	myelin assembly	BP	9/2083	12/5610	0.0125037	0.0237337
23	GO:0002526	acute inflammatory response	BP	23/2083	40/5610	0.0126445	0.0237191
40	GO:1901215	negative regulation of neuron death	BP	40/2083	78/5610	0.0126832	0.0237519
421	GO:0051128	regulation of cellular component organization	BP	421/2083	1038/5610	0.0127218	0.0237842
25	GO:0051147	regulation of muscle cell differentiation	BP	25/2083	45/5610	0.012756	0.0238083
47	GO:0072507	divalent inorganic cation homeostasis	BP	47/2083	94/5610	0.012839	0.0239233
80	GO:0140352	export from cell	BP	80/2083	173/5610	0.0131427	0.0244484
12	GO:0002920	regulation of humoral immune response	BP	12/2083	18/5610	0.0131499	0.0244212
12	GO:0030168	platelet activation	BP	12/2083	18/5610	0.0131499	0.0244212
16	GO:0009154	purine ribonucleotide catabolic process	BP	16/2083	26/5610	0.0135248	0.0249929
37	GO:0060249	anatomical structure homeostasis	BP	37/2083	72/5610	0.0138551	0.0254352
21	GO:1900046	regulation of hemostasis	BP	21/2083	36/5610	0.0140999	0.0256737
28	GO:0042552	myelination	BP	28/2083	52/5610	0.0141546	0.0257314
41	GO:0055074	calcium ion homeostasis	BP	41/2083	81/5610	0.0145508	0.0262807
7	GO:0014883	transition between fast and slow fiber	BP	7/2083	9/5610	0.0159521	0.0286268
7	GO:0045576	mast cell activation	BP	7/2083	9/5610	0.0159521	0.0286268
7	GO:0090205	positive regulation of cholesterol metabolic process	BP	7/2083	9/5610	0.0159521	0.0286268
7	GO:0071404	cellular response to low-density lipoprotein particle stimulus	BP	7/2083	9/5610	0.0159521	0.0286268
7	GO:0007292	female gamete generation	BP	7/2083	9/5610	0.0159521	0.0286268
7	GO:0048477	oogenesis	BP	7/2083	9/5610	0.0159521	0.0286268
106	GO:0051640	organelle localization	BP	106/2083	237/5610	0.0160386	0.0283273
11	GO:0030449	regulation of complement activation	BP	11/2083	16/5610	0.0163678	0.0286821
11	GO:0019731	antibacterial humoral response	BP	11/2083	16/5610	0.0163678	0.0286821
11	GO:0014896	muscle hypertrophy	BP	11/2083	16/5610	0.0163678	0.0286821
11	GO:0014897	striated muscle hypertrophy	BP	11/2083	16/5610	0.0163678	0.0286821
11	GO:0042744	hydrogen peroxide catabolic process	BP	11/2083	16/5610	0.0163678	0.0286821
21	GO:0050806	positive regulation of synaptic transmission	BP	21/2083	37/5610	0.0163683	0.0284157
21	GO:0044000	movement in host	BP	21/2083	37/5610	0.0163683	0.0284157
21	GO:0048678	response to axon injury	BP	21/2083	37/5610	0.0163683	0.0284157
71	GO:0016050	vesicle organization	BP	71/2083	153/5610	0.0175172	0.029673
15	GO:0034637	cellular carbohydrate biosynthetic process	BP	15/2083	24/5610	0.0176736	0.0297576
15	GO:0060415	muscle tissue morphogenesis	BP	15/2083	24/5610	0.0176736	0.0297576
13	GO:0055008	cardiac muscle tissue morphogenesis	BP	13/2083	20/5610	0.0177511	0.0297537
231	GO:0048513	animal organ development	BP	231/2083	553/5610	0.018097	0.0302427
19	GO:0051952	regulation of amine transport	BP	19/2083	33/5610	0.0183292	0.0305851
334	GO:0044281	small molecule metabolic process	BP	334/2083	818/5610	0.0188106	0.031156
24	GO:0060537	muscle tissue development	BP	24/2083	44/5610	0.0188314	0.0311442
4	GO:0036438	maintenance of lens transparency	BP	4/2083	4/5610	0.0189722	0.0312385
4	GO:0002923	regulation of humoral immune response mediated by circulating immunoglobulin	BP	4/2083	4/5610	0.0189722	0.0312385
4	GO:0014721	twitch skeletal muscle contraction	BP	4/2083	4/5610	0.0189722	0.0312385
4	GO:0014724	regulation of twitch skeletal muscle contraction	BP	4/2083	4/5610	0.0189722	0.0312385
4	GO:0000050	urea cycle	BP	4/2083	4/5610	0.0189722	0.0312385
4	GO:0008211	glucocorticoid metabolic process	BP	4/2083	4/5610	0.0189722	0.0312385
4	GO:0042267	natural killer cell mediated cytotoxicity	BP	4/2083	4/5610	0.0189722	0.0312385
4	GO:1902572	negative regulation of serine-type peptidase activity	BP	4/2083	4/5610	0.0189722	0.0312385
4	GO:0001841	neural tube formation	BP	4/2083	4/5610	0.0189722	0.0312385
4	GO:0010593	negative regulation of lamellipodium assembly	BP	4/2083	4/5610	0.0189722	0.0312385
4	GO:0036072	direct ossification	BP	4/2083	4/5610	0.0189722	0.0312385
4	GO:0030950	establishment or maintenance of actin cytoskeleton polarity	BP	4/2083	4/5610	0.0189722	0.0312385
4	GO:0045955	negative regulation of calcium ion-dependent exocytosis	BP	4/2083	4/5610	0.0189722	0.0312385
4	GO:1900004	negative regulation of serine-type endopeptidase activity	BP	4/2083	4/5610	0.0189722	0.0312385
4	GO:0015961	diadenosine polyphosphate catabolic process	BP	4/2083	4/5610	0.0189722	0.0312385
4	GO:0001821	histamine secretion	BP	4/2083	4/5610	0.0189722	0.0312385
4	GO:0048668	collateral sprouting	BP	4/2083	4/5610	0.0189722	0.0312385
4	GO:0030240	skeletal muscle thin filament assembly	BP	4/2083	4/5610	0.0189722	0.0312385
4	GO:0009838	abscission	BP	4/2083	4/5610	0.0189722	0.0312385
4	GO:0002228	natural killer cell mediated immunity	BP	4/2083	4/5610	0.0189722	0.0312385
4	GO:0071941	nitrogen cycle metabolic process	BP	4/2083	4/5610	0.0189722	0.0312385
4	GO:0003010	voluntary skeletal muscle contraction	BP	4/2083	4/5610	0.0189722	0.0312385
4	GO:0001957	intramembranous ossification	BP	4/2083	4/5610	0.0189722	0.0312385
4	GO:0106072	negative regulation of adenylate cyclase-activating G protein-coupled receptor signaling pathway	BP	4/2083	4/5610	0.0189722	0.0312385
4	GO:0019627	urea metabolic process	BP	4/2083	4/5610	0.0189722	0.0312385
4	GO:0090611	ubiquitin-independent protein catabolic process via the multivesicular body sorting pathway	BP	4/2083	4/5610	0.0189722	0.0312385
4	GO:0002679	respiratory burst involved in defense response	BP	4/2083	4/5610	0.0189722	0.0312385
4	GO:1990049	retrograde neuronal dense core vesicle transport	BP	4/2083	4/5610	0.0189722	0.0312385
4	GO:1903955	positive regulation of protein targeting to mitochondrion	BP	4/2083	4/5610	0.0189722	0.0312385
4	GO:0038063	collagen-activated tyrosine kinase receptor signaling pathway	BP	4/2083	4/5610	0.0189722	0.0312385
4	GO:0033986	response to methanol	BP	4/2083	4/5610	0.0189722	0.0312385
4	GO:0043303	mast cell degranulation	BP	4/2083	4/5610	0.0189722	0.0312385
4	GO:0002279	mast cell activation involved in immune response	BP	4/2083	4/5610	0.0189722	0.0312385
78	GO:0034765	regulation of ion transmembrane transport	BP	78/2083	170/5610	0.0192106	0.0295833
40	GO:0044262	cellular carbohydrate metabolic process	BP	40/2083	80/5610	0.0194577	0.0298405
44	GO:0050808	synapse organization	BP	44/2083	89/5610	0.0197269	0.0300882
37	GO:0006959	humoral immune response	BP	37/2083	73/5610	0.0199946	0.0304136
1291	GO:0050789	regulation of biological process	BP	1291/2083	3366/5610	0.020745	0.0313841
20	GO:0050818	regulation of coagulation	BP	20/2083	35/5610	0.0210641	0.0318238
20	GO:0046928	regulation of neurotransmitter secretion	BP	20/2083	35/5610	0.0210641	0.0318238
20	GO:0030193	regulation of blood coagulation	BP	20/2083	35/5610	0.0210641	0.0318238
85	GO:0046903	secretion	BP	85/2083	188/5610	0.0212479	0.0319719
9	GO:0008643	carbohydrate transport	BP	9/2083	13/5610	0.0214151	0.0321803
9	GO:0006577	amino-acid betaine metabolic process	BP	9/2083	13/5610	0.0214151	0.0321803
9	GO:0071402	cellular response to lipoprotein particle stimulus	BP	9/2083	13/5610	0.0214151	0.0321803
22	GO:0051588	regulation of neurotransmitter transport	BP	22/2083	40/5610	0.0216356	0.0321657
15	GO:0061138	morphogenesis of a branching epithelium	BP	15/2083	25/5610	0.0220286	0.0326631
31	GO:0009062	fatty acid catabolic process	BP	31/2083	60/5610	0.0222018	0.0327461
38	GO:0006874	cellular calcium ion homeostasis	BP	38/2083	76/5610	0.0228382	0.0335961
13	GO:0001778	plasma membrane repair	BP	13/2083	21/5610	0.0232542	0.0339845
11	GO:0006911	phagocytosis, engulfment	BP	11/2083	17/5610	0.0233761	0.0340292
18	GO:0034109	homotypic cell-cell adhesion	BP	18/2083	31/5610	0.0235941	0.0339926
23	GO:0006720	isoprenoid metabolic process	BP	23/2083	42/5610	0.0237681	0.0340675
23	GO:0000910	cytokinesis	BP	23/2083	42/5610	0.0237681	0.0340675
23	GO:0061640	cytoskeleton-dependent cytokinesis	BP	23/2083	42/5610	0.0237681	0.0340675
8	GO:0016114	terpenoid biosynthetic process	BP	8/2083	11/5610	0.0240282	0.0341341
8	GO:1903541	regulation of exosomal secretion	BP	8/2083	11/5610	0.0240282	0.0341341
8	GO:1903543	positive regulation of exosomal secretion	BP	8/2083	11/5610	0.0240282	0.0341341
20	GO:0008333	endosome to lysosome transport	BP	20/2083	36/5610	0.0247594	0.0349067
89	GO:0090066	regulation of anatomical structure size	BP	89/2083	199/5610	0.0251316	0.0353869
29	GO:0035383	thioester metabolic process	BP	29/2083	56/5610	0.0259989	0.0360183
29	GO:0006637	acyl-CoA metabolic process	BP	29/2083	56/5610	0.0259989	0.0360183
51	GO:0002252	immune effector process	BP	51/2083	107/5610	0.0260538	0.0360051
16	GO:1900047	negative regulation of hemostasis	BP	16/2083	27/5610	0.0260689	0.0358929
16	GO:0001763	morphogenesis of a branching structure	BP	16/2083	27/5610	0.0260689	0.0358929
16	GO:0006195	purine nucleotide catabolic process	BP	16/2083	27/5610	0.0260689	0.0358929
109	GO:0048468	cell development	BP	109/2083	248/5610	0.0263706	0.0361302
70	GO:0010959	regulation of metal ion transport	BP	70/2083	152/5610	0.026573	0.0363631
36	GO:0002009	morphogenesis of an epithelium	BP	36/2083	72/5610	0.026825	0.036663
30	GO:0007268	chemical synaptic transmission	BP	30/2083	58/5610	0.0279453	0.0380083
30	GO:0098916	anterograde trans-synaptic signaling	BP	30/2083	58/5610	0.0279453	0.0380083
733	GO:0050896	response to stimulus	BP	733/2083	1873/5610	0.0280398	0.0379982
14	GO:0070527	platelet aggregation	BP	14/2083	23/5610	0.028192	0.0381581
10	GO:0003300	cardiac muscle hypertrophy	BP	10/2083	15/5610	0.0286641	0.0387034
10	GO:0017156	calcium-ion regulated exocytosis	BP	10/2083	15/5610	0.0286641	0.0387034
10	GO:0043500	muscle adaptation	BP	10/2083	15/5610	0.0286641	0.0387034
10	GO:0031670	cellular response to nutrient	BP	10/2083	15/5610	0.0286641	0.0387034
10	GO:1901385	regulation of voltage-gated calcium channel activity	BP	10/2083	15/5610	0.0286641	0.0387034
5	GO:0055003	cardiac myofibril assembly	BP	5/2083	6/5610	0.029173	0.0390136
5	GO:0006105	succinate metabolic process	BP	5/2083	6/5610	0.029173	0.0390136
5	GO:0002921	negative regulation of humoral immune response	BP	5/2083	6/5610	0.029173	0.0390136
5	GO:0061154	endothelial tube morphogenesis	BP	5/2083	6/5610	0.029173	0.0390136
5	GO:0150146	cell junction disassembly	BP	5/2083	6/5610	0.029173	0.0390136
5	GO:0003159	morphogenesis of an endothelium	BP	5/2083	6/5610	0.029173	0.0390136
5	GO:0045916	negative regulation of complement activation	BP	5/2083	6/5610	0.029173	0.0390136
5	GO:0014037	Schwann cell differentiation	BP	5/2083	6/5610	0.029173	0.0390136
5	GO:0048791	calcium ion-regulated exocytosis of neurotransmitter	BP	5/2083	6/5610	0.029173	0.0390136
5	GO:0034116	positive regulation of heterotypic cell-cell adhesion	BP	5/2083	6/5610	0.029173	0.0390136
5	GO:0051918	negative regulation of fibrinolysis	BP	5/2083	6/5610	0.029173	0.0390136
5	GO:0045956	positive regulation of calcium ion-dependent exocytosis	BP	5/2083	6/5610	0.029173	0.0390136
5	GO:0015959	diadenosine polyphosphate metabolic process	BP	5/2083	6/5610	0.029173	0.0390136
5	GO:0043691	reverse cholesterol transport	BP	5/2083	6/5610	0.029173	0.0390136
5	GO:1902083	negative regulation of peptidyl-cysteine S-nitrosylation	BP	5/2083	6/5610	0.029173	0.0390136
5	GO:0032930	positive regulation of superoxide anion generation	BP	5/2083	6/5610	0.029173	0.0390136
5	GO:0006119	oxidative phosphorylation	BP	5/2083	6/5610	0.029173	0.0390136
5	GO:0001838	embryonic epithelial tube formation	BP	5/2083	6/5610	0.029173	0.0390136
5	GO:0031639	plasminogen activation	BP	5/2083	6/5610	0.029173	0.0390136
5	GO:0060538	skeletal muscle organ development	BP	5/2083	6/5610	0.029173	0.0390136
5	GO:0032252	secretory granule localization	BP	5/2083	6/5610	0.029173	0.0390136
5	GO:0007422	peripheral nervous system development	BP	5/2083	6/5610	0.029173	0.0390136
5	GO:0030952	establishment or maintenance of cytoskeleton polarity	BP	5/2083	6/5610	0.029173	0.0390136
140	GO:0051241	negative regulation of multicellular organismal process	BP	140/2083	327/5610	0.0292135	0.0377581
12	GO:0097479	synaptic vesicle localization	BP	12/2083	19/5610	0.0294057	0.0379626
12	GO:0070252	actin-mediated cell contraction	BP	12/2083	19/5610	0.0294057	0.0379626
24	GO:1901292	nucleoside phosphate catabolic process	BP	24/2083	45/5610	0.0294682	0.0379119
24	GO:0008344	adult locomotory behavior	BP	24/2083	45/5610	0.0294682	0.0379119
134	GO:0007155	cell adhesion	BP	134/2083	311/5610	0.0295653	0.0370976
27	GO:0140056	organelle localization by membrane tethering	BP	27/2083	52/5610	0.0304568	0.0381307
541	GO:0006810	transport	BP	541/2083	1366/5610	0.0310065	0.0386458
16	GO:0000281	mitotic cytokinesis	BP	16/2083	28/5610	0.0318042	0.0387332
38	GO:0008360	regulation of cell shape	BP	38/2083	77/5610	0.0319211	0.038791
69	GO:0110053	regulation of actin filament organization	BP	69/2083	151/5610	0.0324853	0.0393484
25	GO:0120161	regulation of cold-induced thermogenesis	BP	25/2083	47/5610	0.032551	0.0393853
46	GO:1905475	regulation of protein localization to membrane	BP	46/2083	96/5610	0.0326857	0.0395055
124	GO:0097435	supramolecular fiber organization	BP	124/2083	287/5610	0.0328247	0.0396307
190	GO:0007166	cell surface receptor signaling pathway	BP	190/2083	454/5610	0.0332558	0.0401079
42	GO:0060491	regulation of cell projection assembly	BP	42/2083	87/5610	0.0335537	0.0404235
55	GO:0098655	cation transmembrane transport	BP	55/2083	118/5610	0.0341331	0.0410332
22	GO:0051258	protein polymerization	BP	22/2083	41/5610	0.0342887	0.0411759
127	GO:0010035	response to inorganic substance	BP	127/2083	295/5610	0.0351473	0.0420264
93	GO:0044089	positive regulation of cellular component biogenesis	BP	93/2083	211/5610	0.0352476	0.0420564
82	GO:0031346	positive regulation of cell projection organization	BP	82/2083	183/5610	0.0354163	0.0422126
14	GO:1902653	secondary alcohol biosynthetic process	BP	14/2083	24/5610	0.035455	0.0422137
14	GO:0006695	cholesterol biosynthetic process	BP	14/2083	24/5610	0.035455	0.0422137
17	GO:0002449	lymphocyte mediated immunity	BP	17/2083	30/5610	0.035651	0.042312
17	GO:0006958	complement activation, classical pathway	BP	17/2083	30/5610	0.035651	0.042312
17	GO:0072523	purine-containing compound catabolic process	BP	17/2083	30/5610	0.035651	0.042312
25	GO:0140029	exocytic process	BP	25/2083	48/5610	0.0356922	0.0421372
25	GO:1902850	microtubule cytoskeleton organization involved in mitosis	BP	25/2083	48/5610	0.0356922	0.0421372
35	GO:0045216	cell-cell junction organization	BP	35/2083	71/5610	0.0357986	0.0421293
28	GO:2001257	regulation of cation channel activity	BP	28/2083	55/5610	0.0360362	0.0421869
56	GO:0032271	regulation of protein polymerization	BP	56/2083	121/5610	0.036716	0.0428929
83	GO:0048731	system development	BP	83/2083	186/5610	0.03692	0.0430862
32	GO:0033865	nucleoside bisphosphate metabolic process	BP	32/2083	64/5610	0.0371008	0.043162
32	GO:0033875	ribonucleoside bisphosphate metabolic process	BP	32/2083	64/5610	0.0371008	0.043162
32	GO:0034032	purine nucleoside bisphosphate metabolic process	BP	32/2083	64/5610	0.0371008	0.043162
23	GO:0051282	regulation of sequestering of calcium ion	BP	23/2083	43/5610	0.0380148	0.0440421
12	GO:0032418	lysosome localization	BP	12/2083	20/5610	0.0387412	0.0447445
12	GO:0030900	forebrain development	BP	12/2083	20/5610	0.0387412	0.0447445
12	GO:1990849	vacuolar localization	BP	12/2083	20/5610	0.0387412	0.0447445
33	GO:0051592	response to calcium ion	BP	33/2083	66/5610	0.0394403	0.0444051
68	GO:0032535	regulation of cellular component size	BP	68/2083	150/5610	0.0396073	0.0445482
20	GO:0010827	regulation of glucose transmembrane transport	BP	20/2083	37/5610	0.0398449	0.0443249
20	GO:0061061	muscle structure development	BP	20/2083	37/5610	0.0398449	0.0443249
49	GO:1902904	negative regulation of supramolecular fiber organization	BP	49/2083	104/5610	0.040039	0.0444525
118	GO:0006811	ion transport	BP	118/2083	274/5610	0.0401631	0.044546
15	GO:0050819	negative regulation of coagulation	BP	15/2083	26/5610	0.0402079	0.0445515
15	GO:1901998	toxin transport	BP	15/2083	26/5610	0.0402079	0.0445515
15	GO:0030195	negative regulation of blood coagulation	BP	15/2083	26/5610	0.0402079	0.0445515
10	GO:0051954	positive regulation of amine transport	BP	10/2083	16/5610	0.0408865	0.0451245
10	GO:0042475	odontogenesis of dentin-containing tooth	BP	10/2083	16/5610	0.0408865	0.0451245
59	GO:0051047	positive regulation of secretion	BP	59/2083	128/5610	0.0413337	0.0449088
23	GO:0051961	negative regulation of nervous system development	BP	23/2083	44/5610	0.041842	0.0453288
23	GO:0050768	negative regulation of neurogenesis	BP	23/2083	44/5610	0.041842	0.0453288
54	GO:1903532	positive regulation of secretion by cell	BP	54/2083	117/5610	0.0427255	0.0461073
41	GO:0120032	regulation of plasma membrane bounded cell projection assembly	BP	41/2083	86/5610	0.0434478	0.0467513
30	GO:0022406	membrane docking	BP	30/2083	60/5610	0.0436965	0.0469738
21	GO:0043502	regulation of muscle adaptation	BP	21/2083	39/5610	0.0443758	0.0476581
13	GO:0090181	regulation of cholesterol metabolic process	BP	13/2083	22/5610	0.0446703	0.0479284
1203	GO:0050794	regulation of cellular process	BP	1203/2083	3142/5610	0.0450492	0.0481502
24	GO:0120034	positive regulation of plasma membrane bounded cell projection assembly	BP	24/2083	46/5610	0.0451839	0.0482479
46	GO:0034764	positive regulation of transmembrane transport	BP	46/2083	98/5610	0.0453583	0.0483419
7	GO:0071108	protein K48-linked deubiquitination	BP	7/2083	10/5610	0.0458042	0.0487706
7	GO:0007200	phospholipase C-activating G protein-coupled receptor signaling pathway	BP	7/2083	10/5610	0.0458042	0.0487706
7	GO:0070296	sarcoplasmic reticulum calcium ion transport	BP	7/2083	10/5610	0.0458042	0.0487706
7	GO:0090075	relaxation of muscle	BP	7/2083	10/5610	0.0458042	0.0487706
7	GO:0010829	negative regulation of glucose transmembrane transport	BP	7/2083	10/5610	0.0458042	0.0487706
7	GO:0045176	apical protein localization	BP	7/2083	10/5610	0.0458042	0.0487706
7	GO:0045744	negative regulation of G protein-coupled receptor signaling pathway	BP	7/2083	10/5610	0.0458042	0.0487706
7	GO:0099118	microtubule-based protein transport	BP	7/2083	10/5610	0.0458042	0.0487706
7	GO:0098840	protein transport along microtubule	BP	7/2083	10/5610	0.0458042	0.0487706
7	GO:0014874	response to stimulus involved in regulation of muscle adaptation	BP	7/2083	10/5610	0.0458042	0.0487706
7	GO:0016064	immunoglobulin mediated immune response	BP	7/2083	10/5610	0.0458042	0.0487706
7	GO:0022617	extracellular matrix disassembly	BP	7/2083	10/5610	0.0458042	0.0487706
7	GO:0035914	skeletal muscle cell differentiation	BP	7/2083	10/5610	0.0458042	0.0487706
7	GO:0099590	neurotransmitter receptor internalization	BP	7/2083	10/5610	0.0458042	0.0487706
18	GO:0051279	regulation of release of sequestered calcium ion into cytosol	BP	18/2083	33/5610	0.0462065	0.0481892
18	GO:0006721	terpenoid metabolic process	BP	18/2083	33/5610	0.0462065	0.0481892
67	GO:0009887	animal organ morphogenesis	BP	67/2083	148/5610	0.0469796	0.0486326
62	GO:0042391	regulation of membrane potential	BP	62/2083	136/5610	0.0476731	0.0491231
67	GO:0034220	ion transmembrane transport	BP	67/2083	149/5610	0.0481426	0.0492437
11	GO:0016079	synaptic vesicle exocytosis	BP	11/2083	18/5610	0.0483573	0.0494181
11	GO:0008038	neuron recognition	BP	11/2083	18/5610	0.0483573	0.0494181
11	GO:0051491	positive regulation of filopodium assembly	BP	11/2083	18/5610	0.0483573	0.0494181
11	GO:1903421	regulation of synaptic vesicle recycling	BP	11/2083	18/5610	0.0483573	0.0494181
21	GO:0009135	purine nucleoside diphosphate metabolic process	BP	21/2083	40/5610	0.0490649	0.0498678
21	GO:0009179	purine ribonucleoside diphosphate metabolic process	BP	21/2083	40/5610	0.0490649	0.0498678
92	GO:1902903	regulation of supramolecular fiber organization	BP	92/2083	210/5610	0.0491016	0.0498145
35	GO:0050770	regulation of axonogenesis	BP	35/2083	72/5610	0.0491679	0.0498366
98	GO:0055085	transmembrane transport	BP	98/2083	226/5610	0.049316	0.0499414
31	GO:0019932	second-messenger-mediated signaling	BP	31/2083	63/5610	0.0496611	0.0502454
9	GO:0050820	positive regulation of coagulation	BP	9/2083	14/5610	0.0498094	0.0503499
9	GO:1900048	positive regulation of hemostasis	BP	9/2083	14/5610	0.0498094	0.0503499
9	GO:0050853	B cell receptor signaling pathway	BP	9/2083	14/5610	0.0498094	0.0503499
9	GO:0034394	protein localization to cell surface	BP	9/2083	14/5610	0.0498094	0.0503499
9	GO:0045932	negative regulation of muscle contraction	BP	9/2083	14/5610	0.0498094	0.0503499
9	GO:0051155	positive regulation of striated muscle cell differentiation	BP	9/2083	14/5610	0.0498094	0.0503499
9	GO:2001044	regulation of integrin-mediated signaling pathway	BP	9/2083	14/5610	0.0498094	0.0503499
9	GO:0030194	positive regulation of blood coagulation	BP	9/2083	14/5610	0.0498094	0.0503499
9	GO:0048713	regulation of oligodendrocyte differentiation	BP	9/2083	14/5610	0.0498094	0.0503499
24	GO:0061387	regulation of extent of cell growth	BP	24/2083	47/5610	0.0499296	0.0499296
22	GO:0070069	cytochrome complex	CC	22/2083	26/5610	8.38782e-07	0.000187552
30	GO:0030964	NADH dehydrogenase complex	CC	30/2083	38/5610	1.40736e-06	8.28122e-05
30	GO:0005747	mitochondrial respiratory chain complex I	CC	30/2083	38/5610	1.40736e-06	8.28122e-05
30	GO:0045271	respiratory chain complex I	CC	30/2083	38/5610	1.40736e-06	8.28122e-05
68	GO:0098800	inner mitochondrial membrane protein complex	CC	68/2083	100/5610	1.64709e-06	7.36579e-05
42	GO:0005875	microtubule associated complex	CC	42/2083	62/5610	1.76448e-06	7.58725e-05
105	GO:0043209	myelin sheath	CC	105/2083	155/5610	1.77663e-06	7.35658e-05
54	GO:0098803	respiratory chain complex	CC	54/2083	66/5610	2.01167e-06	7.49684e-05
56	GO:0098858	actin-based cell projection	CC	56/2083	90/5610	2.48026e-06	6.16206e-05
68	GO:1902495	transmembrane transporter complex	CC	68/2083	112/5610	2.52718e-06	5.53998e-05
105	GO:0005874	microtubule	CC	105/2083	185/5610	2.76736e-06	5.42791e-05
57	GO:1990204	oxidoreductase complex	CC	57/2083	93/5610	3.62157e-06	5.54645e-05
270	GO:0043005	neuron projection	CC	270/2083	578/5610	5.23902e-06	6.43651e-05
361	GO:0120025	plasma membrane bounded cell projection	CC	361/2083	784/5610	5.35694e-06	6.50984e-05
233	GO:0005615	extracellular space	CC	233/2083	494/5610	5.41283e-06	6.50704e-05
176	GO:0099512	supramolecular fiber	CC	176/2083	358/5610	5.57704e-06	6.5633e-05
176	GO:0099081	supramolecular polymer	CC	176/2083	358/5610	5.57704e-06	6.5633e-05
580	GO:0005886	plasma membrane	CC	580/2083	1290/5610	5.75907e-06	6.63778e-05
56	GO:0030018	Z disc	CC	56/2083	93/5610	6.41699e-06	6.96524e-05
378	GO:0042995	cell projection	CC	378/2083	835/5610	6.48468e-06	6.90464e-05
223	GO:0005856	cytoskeleton	CC	223/2083	474/5610	7.30555e-06	7.49321e-05
147	GO:0099513	polymeric cytoskeletal fiber	CC	147/2083	295/5610	7.56123e-06	7.41531e-05
380	GO:0030054	cell junction	CC	380/2083	854/5610	7.89642e-06	7.35683e-05
221	GO:0045202	synapse	CC	221/2083	469/5610	8.39056e-06	7.68906e-05
120	GO:0030424	axon	CC	120/2083	234/5610	8.48144e-06	7.64698e-05
250	GO:0098796	membrane protein complex	CC	250/2083	541/5610	1.02888e-05	9.05736e-05
15	GO:0033178	proton-transporting two-sector ATPase complex, catalytic domain	CC	15/2083	17/5610	1.97943e-05	0.000160363
70	GO:1990351	transporter complex	CC	70/2083	125/5610	2.01284e-05	0.000161896
10	GO:0045275	respiratory chain complex III	CC	10/2083	10/5610	4.91307e-05	0.000354375
59	GO:0030427	site of polarized growth	CC	59/2083	104/5610	5.23762e-05	0.000370611
142	GO:0044297	cell body	CC	142/2083	295/5610	9.02716e-05	0.000615388
13	GO:0005868	cytoplasmic dynein complex	CC	13/2083	15/5610	0.000112856	0.000742191
13	GO:0032982	myosin filament	CC	13/2083	15/5610	0.000112856	0.000742191
93	GO:0098798	mitochondrial protein-containing complex	CC	93/2083	183/5610	0.000129607	0.000818649
9	GO:0005750	mitochondrial respiratory chain complex III	CC	9/2083	9/5610	0.000132681	0.000833358
207	GO:0098590	plasma membrane region	CC	207/2083	454/5610	0.000139865	0.000868717
56	GO:0030426	growth cone	CC	56/2083	101/5610	0.000166018	0.00101425
16	GO:0030286	dynein complex	CC	16/2083	20/5610	0.000202193	0.00120883
109	GO:0098978	glutamatergic synapse	CC	109/2083	221/5610	0.000206141	0.00122588
98	GO:0099503	secretory vesicle	CC	98/2083	196/5610	0.000210874	0.00123433
80	GO:0099572	postsynaptic specialization	CC	80/2083	156/5610	0.000281409	0.00159703
81	GO:0098794	postsynapse	CC	81/2083	158/5610	0.000300814	0.00169854
47	GO:0042383	sarcolemma	CC	47/2083	83/5610	0.000333079	0.00184348
13	GO:0005751	mitochondrial respiratory chain complex IV	CC	13/2083	16/5610	0.000396266	0.00211974
78	GO:0014069	postsynaptic density	CC	78/2083	153/5610	0.000468048	0.00244522
234	GO:0070161	anchoring junction	CC	234/2083	530/5610	0.000553066	0.00281058
21	GO:0030665	clathrin-coated vesicle membrane	CC	21/2083	31/5610	0.000611716	0.00308063
97	GO:0098797	plasma membrane protein complex	CC	97/2083	199/5610	0.000739789	0.00350459
14	GO:0016460	myosin II complex	CC	14/2083	18/5610	0.000753879	0.00355627
14	GO:0045277	respiratory chain complex IV	CC	14/2083	18/5610	0.000753879	0.00355627
114	GO:0043025	neuronal cell body	CC	114/2083	240/5610	0.000803662	0.00372819
9	GO:0000221	vacuolar proton-transporting V-type ATPase, V1 domain	CC	9/2083	10/5610	0.000884637	0.003988
9	GO:0005861	troponin complex	CC	9/2083	10/5610	0.000884637	0.003988
9	GO:0033180	proton-transporting V-type ATPase, V1 domain	CC	9/2083	10/5610	0.000884637	0.003988
1034	GO:0016020	membrane	CC	1034/2083	2623/5610	0.000891691	0.00397176
66	GO:0030133	transport vesicle	CC	66/2083	129/5610	0.00117498	0.00484734
16	GO:0016469	proton-transporting two-sector ATPase complex	CC	16/2083	22/5610	0.00123867	0.0049994
14	GO:0032589	neuron projection membrane	CC	14/2083	19/5610	0.00145148	0.00571393
30	GO:0098685	Schaffer collateral - CA1 synapse	CC	30/2083	51/5610	0.00194603	0.0072281
179	GO:0031966	mitochondrial membrane	CC	179/2083	404/5610	0.00228475	0.00823983
6	GO:0044327	dendritic spine head	CC	6/2083	6/5610	0.00260849	0.009142
6	GO:0005859	muscle myosin complex	CC	6/2083	6/5610	0.00260849	0.009142
31	GO:0032838	plasma membrane bounded cell projection cytoplasm	CC	31/2083	54/5610	0.00269377	0.00926656
51	GO:0070382	exocytic vesicle	CC	51/2083	98/5610	0.002949	0.00966857
132	GO:0005743	mitochondrial inner membrane	CC	132/2083	291/5610	0.00335738	0.0104556
11	GO:0005753	mitochondrial proton-transporting ATP synthase complex	CC	11/2083	14/5610	0.00341317	0.0105412
11	GO:0045259	proton-transporting ATP synthase complex	CC	11/2083	14/5610	0.00341317	0.0105412
77	GO:0098793	presynapse	CC	77/2083	159/5610	0.00346332	0.0106082
23	GO:0016459	myosin complex	CC	23/2083	38/5610	0.00378078	0.011455
24	GO:1904115	axon cytoplasm	CC	24/2083	40/5610	0.00454872	0.0130732
39	GO:0099568	cytoplasmic region	CC	39/2083	73/5610	0.00480229	0.0135923
29	GO:0120111	neuron projection cytoplasm	CC	29/2083	51/5610	0.00514375	0.0143053
111	GO:0005911	cell-cell junction	CC	111/2083	242/5610	0.00519161	0.0144025
24	GO:0005902	microvillus	CC	24/2083	41/5610	0.00556481	0.0148484
68	GO:0031253	cell projection membrane	CC	68/2083	140/5610	0.00585166	0.0153933
22	GO:0098563	intrinsic component of synaptic vesicle membrane	CC	22/2083	37/5610	0.00604758	0.0157972
14	GO:0070469	respirasome	CC	14/2083	21/5610	0.00645519	0.0165525
5	GO:0030314	junctional membrane complex	CC	5/2083	5/5610	0.0070359	0.0174803
5	GO:0097228	sperm principal piece	CC	5/2083	5/5610	0.0070359	0.0174803
5	GO:0044326	dendritic spine neck	CC	5/2083	5/5610	0.0070359	0.0174803
8	GO:0099059	integral component of presynaptic active zone membrane	CC	8/2083	10/5610	0.00727354	0.0169413
28	GO:0030175	filopodium	CC	28/2083	50/5610	0.00759714	0.0174765
46	GO:0008021	synaptic vesicle	CC	46/2083	90/5610	0.00793295	0.0180265
295	GO:0097708	intracellular vesicle	CC	295/2083	710/5610	0.00995247	0.0207591
51	GO:0097060	synaptic membrane	CC	51/2083	103/5610	0.00996554	0.0207476
55	GO:0030141	secretory granule	CC	55/2083	112/5610	0.00996641	0.0207109
41	GO:0031256	leading edge membrane	CC	41/2083	80/5610	0.0101339	0.020865
294	GO:0031410	cytoplasmic vesicle	CC	294/2083	709/5610	0.0111891	0.0224184
342	GO:0031982	vesicle	CC	342/2083	833/5610	0.0115491	0.0229749
49	GO:0044309	neuron spine	CC	49/2083	99/5610	0.0116711	0.0231352
30	GO:0032432	actin filament bundle	CC	30/2083	56/5610	0.012239	0.0238799
6	GO:0045261	proton-transporting ATP synthase complex, catalytic core F(1)	CC	6/2083	7/5610	0.0124588	0.0242242
6	GO:0005883	neurofilament	CC	6/2083	7/5610	0.0124588	0.0242242
62	GO:0015629	actin cytoskeleton	CC	62/2083	129/5610	0.0124927	0.0237531
9	GO:0031091	platelet alpha granule	CC	9/2083	12/5610	0.0125037	0.0237337
14	GO:0001917	photoreceptor inner segment	CC	14/2083	22/5610	0.0137672	0.0253153
23	GO:0030662	coated vesicle membrane	CC	23/2083	41/5610	0.0144939	0.0262203
7	GO:0030673	axolemma	CC	7/2083	9/5610	0.0159521	0.0286268
7	GO:0000276	mitochondrial proton-transporting ATP synthase complex, coupling factor F(o)	CC	7/2083	9/5610	0.0159521	0.0286268
7	GO:0072562	blood microparticle	CC	7/2083	9/5610	0.0159521	0.0286268
13	GO:0005871	kinesin complex	CC	13/2083	20/5610	0.0177511	0.0297537
19	GO:0005876	spindle microtubule	CC	19/2083	33/5610	0.0183292	0.0305851
22	GO:0099699	integral component of synaptic membrane	CC	22/2083	39/5610	0.0186331	0.0309536
47	GO:0043197	dendritic spine	CC	47/2083	96/5610	0.018746	0.031095
36	GO:0042470	melanosome	CC	36/2083	71/5610	0.0189602	0.0313109
36	GO:0048770	pigment granule	CC	36/2083	71/5610	0.0189602	0.0313109
4	GO:0030669	clathrin-coated endocytic vesicle membrane	CC	4/2083	4/5610	0.0189722	0.0312385
4	GO:0045283	fumarate reductase complex	CC	4/2083	4/5610	0.0189722	0.0312385
4	GO:0045281	succinate dehydrogenase complex	CC	4/2083	4/5610	0.0189722	0.0312385
4	GO:0005749	mitochondrial respiratory chain complex II, succinate dehydrogenase complex (ubiquinone)	CC	4/2083	4/5610	0.0189722	0.0312385
4	GO:0030130	clathrin coat of trans-Golgi network vesicle	CC	4/2083	4/5610	0.0189722	0.0312385
4	GO:0045257	succinate dehydrogenase complex (ubiquinone)	CC	4/2083	4/5610	0.0189722	0.0312385
4	GO:0099160	postsynaptic intermediate filament cytoskeleton	CC	4/2083	4/5610	0.0189722	0.0312385
40	GO:0005929	cilium	CC	40/2083	80/5610	0.0194577	0.0298405
17	GO:0033017	sarcoplasmic reticulum membrane	CC	17/2083	29/5610	0.0202772	0.0307597
52	GO:0016323	basolateral plasma membrane	CC	52/2083	108/5610	0.0203734	0.0308637
9	GO:0016010	dystrophin-associated glycoprotein complex	CC	9/2083	13/5610	0.0214151	0.0321803
9	GO:0090665	glycoprotein complex	CC	9/2083	13/5610	0.0214151	0.0321803
9	GO:0036379	myofilament	CC	9/2083	13/5610	0.0214151	0.0321803
13	GO:0031674	I band	CC	13/2083	21/5610	0.0232542	0.0339845
11	GO:0090543	Flemming body	CC	11/2083	17/5610	0.0233761	0.0340292
8	GO:0043034	costamere	CC	8/2083	11/5610	0.0240282	0.0341341
59	GO:0016324	apical plasma membrane	CC	59/2083	125/5610	0.0242394	0.0342599
51	GO:0005938	cell cortex	CC	51/2083	107/5610	0.0260538	0.0360051
16	GO:0032154	cleavage furrow	CC	16/2083	27/5610	0.0260689	0.0358929
205	GO:0099080	supramolecular complex	CC	205/2083	490/5610	0.0275572	0.0375261
10	GO:0030118	clathrin coat	CC	10/2083	15/5610	0.0286641	0.0387034
10	GO:0099571	postsynaptic cytoskeleton	CC	10/2083	15/5610	0.0286641	0.0387034
5	GO:0042564	NLS-dependent protein nuclear import complex	CC	5/2083	6/5610	0.029173	0.0390136
5	GO:0032590	dendrite membrane	CC	5/2083	6/5610	0.029173	0.0390136
45	GO:0030139	endocytic vesicle	CC	45/2083	93/5610	0.0298767	0.0374464
22	GO:0030864	cortical actin cytoskeleton	CC	22/2083	41/5610	0.0342887	0.0411759
134	GO:0019866	organelle inner membrane	CC	134/2083	313/5610	0.0350506	0.0419556
14	GO:0030285	integral component of synaptic vesicle membrane	CC	14/2083	24/5610	0.035455	0.0422137
17	GO:0014704	intercalated disc	CC	17/2083	30/5610	0.035651	0.042312
17	GO:0031514	motile cilium	CC	17/2083	30/5610	0.035651	0.042312
32	GO:0030658	transport vesicle membrane	CC	32/2083	64/5610	0.0371008	0.043162
26	GO:0099240	intrinsic component of synaptic membrane	CC	26/2083	50/5610	0.0384721	0.0445257
10	GO:0031672	A band	CC	10/2083	16/5610	0.0408865	0.0451245
168	GO:0012506	vesicle membrane	CC	168/2083	400/5610	0.041187	0.0447929
23	GO:0031252	cell leading edge	CC	23/2083	44/5610	0.041842	0.0453288
23	GO:0044291	cell-cell contact zone	CC	23/2083	44/5610	0.041842	0.0453288
13	GO:0005834	heterotrimeric G-protein complex	CC	13/2083	22/5610	0.0446703	0.0479284
42	GO:0015630	microtubule cytoskeleton	CC	42/2083	88/5610	0.0448976	0.0480339
7	GO:0031527	filopodium membrane	CC	7/2083	10/5610	0.0458042	0.0487706
7	GO:0098533	ATPase dependent transmembrane transport complex	CC	7/2083	10/5610	0.0458042	0.0487706
7	GO:0045263	proton-transporting ATP synthase complex, coupling factor F(o)	CC	7/2083	10/5610	0.0458042	0.0487706
7	GO:0005865	striated muscle thin filament	CC	7/2083	10/5610	0.0458042	0.0487706
7	GO:0043220	Schmidt-Lanterman incisure	CC	7/2083	10/5610	0.0458042	0.0487706
7	GO:0098637	protein complex involved in cell-matrix adhesion	CC	7/2083	10/5610	0.0458042	0.0487706
11	GO:0031430	M band	CC	11/2083	18/5610	0.0483573	0.0494181
9	GO:0045239	tricarboxylic acid cycle enzyme complex	CC	9/2083	14/5610	0.0498094	0.0503499
87	GO:0008324	cation transmembrane transporter activity	MF	87/2083	154/5610	2.5201e-06	5.86974e-05
25	GO:0015453	oxidoreduction-driven active transmembrane transporter activity	MF	25/2083	32/5610	2.87403e-06	5.18252e-05
148	GO:0003779	actin binding	MF	148/2083	286/5610	3.99065e-06	5.87045e-05
38	GO:0015078	proton transmembrane transporter activity	MF	38/2083	56/5610	4.24159e-06	5.92763e-05
276	GO:0008092	cytoskeletal protein binding	MF	276/2083	558/5610	4.60867e-06	6.13392e-05
181	GO:0008289	lipid binding	MF	181/2083	373/5610	6.47959e-06	6.96556e-05
78	GO:0022890	inorganic cation transmembrane transporter activity	MF	78/2083	141/5610	1.22083e-05	0.000104991
1130	GO:0005515	protein binding	MF	1130/2083	2831/5610	2.0783e-05	0.00016479
32	GO:0009055	electron transfer activity	MF	32/2083	47/5610	2.31279e-05	0.000182092
54	GO:0015399	primary active transmembrane transporter activity	MF	54/2083	92/5610	2.75174e-05	0.000212168
102	GO:0015075	ion transmembrane transporter activity	MF	102/2083	200/5610	5.20746e-05	0.000370824
130	GO:0005509	calcium ion binding	MF	130/2083	269/5610	0.000129337	0.000821585
84	GO:0015318	inorganic molecular entity transmembrane transporter activity	MF	84/2083	164/5610	0.00020728	0.00122614
133	GO:0022857	transmembrane transporter activity	MF	133/2083	278/5610	0.000210604	0.00123924
69	GO:0022804	active transmembrane transporter activity	MF	69/2083	131/5610	0.000322429	0.00180238
152	GO:0005215	transporter activity	MF	152/2083	327/5610	0.000390238	0.00210766
18	GO:0008307	structural constituent of muscle	MF	18/2083	25/5610	0.000552707	0.00282158
53	GO:0005516	calmodulin binding	MF	53/2083	98/5610	0.000667412	0.00327266
43	GO:0022853	active ion transmembrane transporter activity	MF	43/2083	77/5610	0.000819064	0.00376837
12	GO:0015252	proton channel activity	MF	12/2083	15/5610	0.000878516	0.0040089
12	GO:0046933	proton-transporting ATP synthase activity, rotational mechanism	MF	12/2083	15/5610	0.000878516	0.0040089
30	GO:0004867	serine-type endopeptidase inhibitor activity	MF	30/2083	50/5610	0.00107894	0.00456916
31	GO:0048306	calcium-dependent protein binding	MF	31/2083	52/5610	0.00126825	0.00506394
6	GO:0016918	retinal binding	MF	6/2083	6/5610	0.00260849	0.009142
6	GO:0031433	telethonin binding	MF	6/2083	6/5610	0.00260849	0.009142
6	GO:0031432	titin binding	MF	6/2083	6/5610	0.00260849	0.009142
6	GO:0004111	creatine kinase activity	MF	6/2083	6/5610	0.00260849	0.009142
12	GO:0051393	alpha-actinin binding	MF	12/2083	16/5610	0.00291354	0.00969446
12	GO:0008137	NADH dehydrogenase (ubiquinone) activity	MF	12/2083	16/5610	0.00291354	0.00969446
9	GO:0051371	muscle alpha-actinin binding	MF	9/2083	11/5610	0.00325196	0.0104174
9	GO:0004129	cytochrome-c oxidase activity	MF	9/2083	11/5610	0.00325196	0.0104174
9	GO:0019840	isoprenoid binding	MF	9/2083	11/5610	0.00325196	0.0104174
11	GO:0017075	syntaxin-1 binding	MF	11/2083	14/5610	0.00341317	0.0105412
21	GO:0019829	ATPase-coupled cation transmembrane transporter activity	MF	21/2083	34/5610	0.00394953	0.0117124
79	GO:0015631	tubulin binding	MF	79/2083	165/5610	0.00417934	0.0122638
80	GO:0003924	GTPase activity	MF	80/2083	167/5610	0.00431271	0.0125563
7	GO:0031014	troponin T binding	MF	7/2083	8/5610	0.0052268	0.0142179
7	GO:0015643	toxic substance binding	MF	7/2083	8/5610	0.0052268	0.0142179
11	GO:0046961	proton-transporting ATPase activity, rotational mechanism	MF	11/2083	15/5610	0.00572235	0.0152323
11	GO:0042625	ATPase-coupled ion transmembrane transporter activity	MF	11/2083	15/5610	0.00572235	0.0152323
11	GO:0044769	ATPase activity, coupled to transmembrane movement of ions, rotational mechanism	MF	11/2083	15/5610	0.00572235	0.0152323
5	GO:0051373	FATZ binding	MF	5/2083	5/5610	0.0070359	0.0174803
5	GO:0050072	m7G(5')pppN diphosphatase activity	MF	5/2083	5/5610	0.0070359	0.0174803
5	GO:0030235	nitric-oxide synthase regulator activity	MF	5/2083	5/5610	0.0070359	0.0174803
8	GO:0005501	retinoid binding	MF	8/2083	10/5610	0.00727354	0.0169413
75	GO:0051015	actin filament binding	MF	75/2083	158/5610	0.00741969	0.01721
95	GO:0032561	guanyl ribonucleotide binding	MF	95/2083	206/5610	0.00803101	0.0181387
95	GO:0019001	guanyl nucleotide binding	MF	95/2083	206/5610	0.00803101	0.0181387
17	GO:0003925	G protein activity	MF	17/2083	27/5610	0.00823559	0.0184887
37	GO:0005261	cation channel activity	MF	37/2083	70/5610	0.00848447	0.0188581
26	GO:0003774	cytoskeletal motor activity	MF	26/2083	46/5610	0.0085845	0.0186721
92	GO:0005525	GTP binding	MF	92/2083	200/5610	0.00906247	0.0195974
12	GO:0050136	NADH dehydrogenase (quinone) activity	MF	12/2083	17/5610	0.00933402	0.0197641
215	GO:0005102	signaling receptor binding	MF	215/2083	507/5610	0.0106329	0.021772
10	GO:0031683	G-protein beta/gamma-subunit complex binding	MF	10/2083	14/5610	0.0111468	0.0226173
6	GO:0001758	retinal dehydrogenase activity	MF	6/2083	7/5610	0.0124588	0.0242242
6	GO:0036041	long-chain fatty acid binding	MF	6/2083	7/5610	0.0124588	0.0242242
6	GO:0016775	phosphotransferase activity, nitrogenous group as acceptor	MF	6/2083	7/5610	0.0124588	0.0242242
9	GO:0016675	oxidoreductase activity, acting on a heme group of donors	MF	9/2083	12/5610	0.0125037	0.0237337
105	GO:0005543	phospholipid binding	MF	105/2083	233/5610	0.0125127	0.0235906
399	GO:0042802	identical protein binding	MF	399/2083	982/5610	0.0133982	0.0248
7	GO:0071933	Arp2/3 complex binding	MF	7/2083	9/5610	0.0159521	0.0286268
11	GO:0050780	dopamine receptor binding	MF	11/2083	16/5610	0.0163678	0.0286821
17	GO:0005504	fatty acid binding	MF	17/2083	28/5610	0.0168	0.0288074
15	GO:0042805	actinin binding	MF	15/2083	24/5610	0.0176736	0.0297576
4	GO:0046790	virion binding	MF	4/2083	4/5610	0.0189722	0.0312385
4	GO:0036122	BMP binding	MF	4/2083	4/5610	0.0189722	0.0312385
4	GO:0047391	alkylglycerophosphoethanolamine phosphodiesterase activity	MF	4/2083	4/5610	0.0189722	0.0312385
4	GO:0015144	carbohydrate transmembrane transporter activity	MF	4/2083	4/5610	0.0189722	0.0312385
4	GO:0001972	retinoic acid binding	MF	4/2083	4/5610	0.0189722	0.0312385
4	GO:0008121	ubiquinol-cytochrome-c reductase activity	MF	4/2083	4/5610	0.0189722	0.0312385
4	GO:0000104	succinate dehydrogenase activity	MF	4/2083	4/5610	0.0189722	0.0312385
15	GO:0016655	oxidoreductase activity, acting on NAD(P)H, quinone or similar compound as acceptor	MF	15/2083	25/5610	0.0220286	0.0326631
46	GO:0001664	G protein-coupled receptor binding	MF	46/2083	94/5610	0.0232245	0.0339856
13	GO:0043014	alpha-tubulin binding	MF	13/2083	21/5610	0.0232542	0.0339845
23	GO:0016651	oxidoreductase activity, acting on NAD(P)H	MF	23/2083	42/5610	0.0237681	0.0340675
23	GO:0019905	syntaxin binding	MF	23/2083	42/5610	0.0237681	0.0340675
43	GO:0004866	endopeptidase inhibitor activity	MF	43/2083	88/5610	0.025782	0.0357622
51	GO:0008022	protein C-terminus binding	MF	51/2083	107/5610	0.0260538	0.0360051
33	GO:0017124	SH3 domain binding	MF	33/2083	65/5610	0.0275437	0.0375534
30	GO:0005200	structural constituent of cytoskeleton	MF	30/2083	58/5610	0.0279453	0.0380083
44	GO:0030414	peptidase inhibitor activity	MF	44/2083	91/5610	0.0285991	0.0386624
5	GO:0008574	plus-end-directed microtubule motor activity	MF	5/2083	6/5610	0.029173	0.0390136
5	GO:0004032	alditol:NADP+ 1-oxidoreductase activity	MF	5/2083	6/5610	0.029173	0.0390136
5	GO:0035374	chondroitin sulfate binding	MF	5/2083	6/5610	0.029173	0.0390136
5	GO:0016453	C-acetyltransferase activity	MF	5/2083	6/5610	0.029173	0.0390136
12	GO:0003954	NADH dehydrogenase activity	MF	12/2083	19/5610	0.0294057	0.0379626
45	GO:0061135	endopeptidase regulator activity	MF	45/2083	94/5610	0.0315947	0.0385201
16	GO:0015079	potassium ion transmembrane transporter activity	MF	16/2083	28/5610	0.0318042	0.0387332
35	GO:0002020	protease binding	MF	35/2083	71/5610	0.0357986	0.0421293
52	GO:0008017	microtubule binding	MF	52/2083	111/5610	0.0369547	0.0430817
12	GO:0003955	NAD(P)H dehydrogenase (quinone) activity	MF	12/2083	20/5610	0.0387412	0.0447445
68	GO:0035091	phosphatidylinositol binding	MF	68/2083	150/5610	0.0396073	0.0445482
7	GO:0050998	nitric-oxide synthase binding	MF	7/2083	10/5610	0.0458042	0.0487706
7	GO:0102991	myristoyl-CoA hydrolase activity	MF	7/2083	10/5610	0.0458042	0.0487706
11	GO:0009678	pyrophosphate hydrolysis-driven proton transmembrane transporter activity	MF	11/2083	18/5610	0.0483573	0.0494181
9	GO:0061608	nuclear import signal receptor activity	MF	9/2083	14/5610	0.0498094	0.0503499
9	GO:0005267	potassium channel activity	MF	9/2083	14/5610	0.0498094	0.0503499
